# Supplementary material for: A faux hawk fullerene with PCBM-like properties
Source: Chem Sci. 2014 Dec 16;6(3):1801–15. doi: 10.1039/c4sc02970d (PMC5653957; doi:10.1039/c4sc02970d)
Supplement: Supplementary file 2 [file SC-006-C4SC02970D-s002.cif]

# Electronic Supplementary Material (ESI) for Chemical Science.
# This journal is © The Royal Society of Chemistry 2015


#==============================================================================


# SUBMISSION DETAILS

data_added_by_encifer

_publ_requested_journal          'Chemical Science'

#==============================================================================


# SUBMISSION DETAILS

_publ_contact_author_name        'Steven H. Strauss'
_publ_contact_author_address     
; 
Chemistry Department
Colorado State University
Fort Collins CO 80523
;
_publ_contact_author_email       steven.strauss@colostate.edu
_publ_contact_author_phone       970-491-5104
_publ_contact_author_fax         970-491-1801
loop_
_publ_author_name
_publ_author_address
'San, Long K.'
;
Chemistry Department
Colorado State University
Fort Collins CO 80523 USA
;
'Bukovsky, Eric V.'
;
Chemistry Department
Colorado State University 
Fort Collins CO 80523 USA
;
'Larson, Bryon W.'
;
Chemistry Department
Colorado State University 
Fort Collins CO 80523 USA
;
'Whitaker, James B.'
;
Chemistry Department
Colorado State University 
Fort Collins CO 80523 USA
;
'Deng, S. H. M.'
;
Physical Sciences Division
Pacific Northwest National Laboratory 
Richland, WA 99352 USA
;
'Kopidakis, Nikos'
;
National Renewable Energy Laboratory 
Golden CO 80401 USA
;
'Rumbles, Garry'
;
National Renewable Energy Laboratory 
Golden CO 80401 USA
;
'Popov, Alexey A.'
;
Department of Electrochemistry and 
Conducting Polymers
Leibniz Institute for Solid State 
and Materials Research,
Dresden D01069, Germany
;
'Chen, Yu-Sheng'
;
ChemMatCARS Beamline
University of Chicago
Advanced Photon Source
Argonne, Illinois 
60439
;
'Wang, Xue-Bin'
;
Physical Sciences Division
Pacific Northwest National Laboratory
Richland, WA 99352 USA
;
'Boltalina, Olga V. '
;
Chemistry Department
Colorado State University
Fort Collins CO 80523 USA
;
'Strauss, Steven H.'
;
Chemistry Department
Colorado State University
Fort Collins CO 80523 USA
;

_publ_contact_letter             ?
_publ_requested_category         ?

# start Validation Reply Form
_vrf_PUBL012_GLOBAL
;
PROBLEM: _publ_section_abstract is missing.
RESPONSE: ...
;
_vrf_PUBL024_GLOBAL
;
PROBLEM: The number of authors is greater than 5.
RESPONSE: ...There are many contributing authors on this
manuscript, each of whom worked on important, highly 
specialized, aspects comprising this paper in its entirety. 
;
_vrf_DIFF022_I
;
PROBLEM: _diffrn_standards_decay_% is missing
RESPONSE: ...Only one crystal used for data set
no decay observed in frames over time.
;
_vrf_PLAT088_I
;
PROBLEM: Poor Data / Parameter Ratio ....................       5.84 Note  
RESPONSE: ...Fullerene structures have many atoms and this particular
structure has 100% disorder. These two factors greatly incresed the number
of parameters. This type of entire residue disorder has been observed
before in fullerenes derivatives, example Shustova, et al. Chem. Comm.
2011, 47, 875-877.
;
# end Validation Reply Form

#==============================================================================

# TITLE AND AUTHOR LIST

_publ_section_title              
;
'A Mohawk-Like Fullerene with PCBM-Like Properties'
;
_publ_section_abstract
.
_audit_creation_date             2014-09-13
_audit_creation_method           
;
Olex2 1.2
(compiled 2014.06.27 svn.r2953 for OlexSys, GUI svn.r4855)
;
_shelxl_version_number           2014-3
_publ_section_references         
;
Dolomanov, O. V., Bourhis, L. J., Gildea, R. J., Howard, J. A. K. & Puschmann,
H. (2009). <i>J. Appl. Cryst.</i> <b>42</b>, 339--341.

Sheldrick, G. M. (2008). <i>Acta Cryst.</i> A<b>64</b>, 112--122.
;
_chemical_name_common            ?
_chemical_name_systematic        ?
_chemical_formula_moiety         '1(C67 F6)'
_chemical_formula_sum            'C67 F6'
_chemical_formula_weight         918.67
_chemical_melting_point          ?
loop_
_atom_type_symbol
_atom_type_description
_atom_type_scat_dispersion_real
_atom_type_scat_dispersion_imag
_atom_type_scat_source
C C -0.0020 0.0000 'International Tables Vol C Tables 4.2.6.8 and 6.1.1.4'
F F -0.0050 0.0030 'International Tables Vol C Tables 4.2.6.8 and 6.1.1.4'

_shelx_space_group_comment       
;
The symmetry employed for this shelxl refinement is uniquely defined
by the following loop, which should always be used as a source of
symmetry information in preference to the above space-group names.
They are only intended as comments.
;
_space_group_crystal_system      orthorhombic
_space_group_IT_number           61
_space_group_name_H-M_alt        'P b c a'
_space_group_name_Hall           '-P 2ac 2ab'
loop_
_space_group_symop_operation_xyz
'x, y, z'
'-x+1/2, -y, z+1/2'
'-x, y+1/2, -z+1/2'
'x+1/2, -y+1/2, -z'
'-x, -y, -z'
'x-1/2, y, -z-1/2'
'x, -y-1/2, z-1/2'
'-x-1/2, y-1/2, z'

_cell_length_a                   9.9998(6)
_cell_length_b                   20.6538(12)
_cell_length_c                   31.3512(18)
_cell_angle_alpha                90
_cell_angle_beta                 90
_cell_angle_gamma                90
_cell_volume                     6475.1(7)
_cell_formula_units_Z            8
_cell_measurement_reflns_used    6627
_cell_measurement_temperature    15(2)
_cell_measurement_theta_max      17.66
_cell_measurement_theta_min      2.33
_shelx_estimated_absorpt_T_max   ?
_shelx_estimated_absorpt_T_min   ?
_exptl_absorpt_coefficient_mu    0.053
_exptl_absorpt_correction_T_max  0.7442
_exptl_absorpt_correction_T_min  0.6681
_exptl_absorpt_correction_type   multi-scan
_exptl_absorpt_process_details   
;
 TWINABS-2012/1 (Bruker,2012) was used for absorption correction.
 
For component 1:
 wR2(int) was 0.0631 before and 0.0588 after correction.
 The Ratio of minimum to maximum transmission is 0.90.
 The \l/2 correction factor is Not present

Final HKLF 4 output contains 165558 reflections, Rint = 0.0811
 (39657 with I > 3sig(I), Rint = 0.0579)
;
_exptl_crystal_colour            'clear dark brown'
_exptl_crystal_colour_lustre     clear
_exptl_crystal_colour_modifier   dark
_exptl_crystal_colour_primary    brown
_exptl_crystal_density_diffrn    1.885
_exptl_crystal_density_meas      ?
_exptl_crystal_density_method    'not measured'
_exptl_crystal_description       plate
_exptl_crystal_F_000             3648
_exptl_crystal_preparation       ?
_exptl_crystal_recrystallization_method 'evaporation from CS2'
_exptl_crystal_size_max          0.10
_exptl_crystal_size_mid          0.10
_exptl_crystal_size_min          0.01
_exptl_special_details           ?
_exptl_transmission_factor_max   ?
_exptl_transmission_factor_min   ?
_diffrn_reflns_av_R_equivalents  0.0811
_diffrn_reflns_av_unetI/netI     0.0488
_diffrn_reflns_Laue_measured_fraction_full 0.970
_diffrn_reflns_Laue_measured_fraction_max 0.965
_diffrn_reflns_limit_h_max       12
_diffrn_reflns_limit_h_min       0
_diffrn_reflns_limit_k_max       25
_diffrn_reflns_limit_k_min       0
_diffrn_reflns_limit_l_max       38
_diffrn_reflns_limit_l_min       0
_diffrn_reflns_number            9670
_diffrn_reflns_point_group_measured_fraction_full 0.970
_diffrn_reflns_point_group_measured_fraction_max 0.965
_diffrn_reflns_theta_full        14.357
_diffrn_reflns_theta_max         14.968
_diffrn_reflns_theta_min         1.147
_diffrn_ambient_temperature      15(2)
_diffrn_detector_area_resol_mean ?
_diffrn_measured_fraction_theta_full 0.970
_diffrn_measured_fraction_theta_max 0.965
_diffrn_measurement_device_type  'Bruker D8 goniometer'
_diffrn_measurement_method       'omega and phi scans'
_diffrn_radiation_monochromator  'diamond 1 1 1'
_diffrn_radiation_type           synchrotron
_diffrn_radiation_wavelength     0.41328
_diffrn_source                   'APS beamline 15ID-B'
_diffrn_special_details          ?
_diffrn_standards_interval_count 0
_diffrn_standards_number         0
_reflns_Friedel_coverage         0.000
_reflns_Friedel_fraction_full    .
_reflns_Friedel_fraction_max     .
_reflns_number_gt                8340
_reflns_number_total             9670
_reflns_special_details          
;
 _reflns_Friedel_fraction is defined as the number of unique
 Friedel pairs measured divided by the number that would be
 possible theoretically, ignoring centric projections and
 systematic absences.
;
_reflns_threshold_expression     'I > 2\s(I)'
_computing_cell_refinement       'SAINT v8.34A (Bruker, 2013)'
_computing_data_collection       'Bruker APEX2 (Bruker, 2009)'
_computing_data_reduction        'SAINT v8.34A (Bruker, 2013)'
_computing_molecular_graphics    'Olex2 (Dolomanov et al., 2009)'
_computing_publication_material  'Olex2 (Dolomanov et al., 2009)'
_computing_structure_refinement  'XL (Sheldrick, 2008)'
_computing_structure_solution    'XS (Sheldrick, 2008)'
_refine_diff_density_max         0.473
_refine_diff_density_min         -0.412
_refine_diff_density_rms         0.072
_refine_ls_extinction_coef       .
_refine_ls_extinction_method     none
_refine_ls_goodness_of_fit_ref   1.215
_refine_ls_hydrogen_treatment    undef
_refine_ls_matrix_type           full
_refine_ls_number_parameters     1135
_refine_ls_number_reflns         9670
_refine_ls_number_restraints     1890
_refine_ls_R_factor_all          0.0865
_refine_ls_R_factor_gt           0.0732
_refine_ls_restrained_S_all      1.121
_refine_ls_shift/su_max          0.000
_refine_ls_shift/su_mean         0.000
_refine_ls_structure_factor_coef Fsqd
_refine_ls_weighting_details     
'w=1/[\s^2^(Fo^2^)+(0.0232P)^2^+17.2506P] where P=(Fo^2^+2Fc^2^)/3'
_refine_ls_weighting_scheme      calc
_refine_ls_wR_factor_gt          0.1576
_refine_ls_wR_factor_ref         0.1633
_refine_special_details          
;
 Refined as a 3-component twin.
;
_olex2_refinement_description    
;
1. Uiso/Uaniso restraints and constraints
Uanis(C1A) = Uanis(C1)
Uanis(F5) = Uanis(F5A)
Uanis(F1A) = Uanis(F2)
Uanis(F2A) = Uanis(F1)
Uanis(F3) = Uanis(F3A)
Uanis(F4A) = Uanis(F6)
Uanis(F4) = Uanis(F6A)
Uanis(C5) = Uanis(C5A)
Uanis(C4A) = Uanis(C6)
Uanis(C3A) = Uanis(C7)
Uanis(C7A) = Uanis(C3)
Uanis(C6A) = Uanis(C4)
Uanis(C2A) = Uanis(C2)
Uanis(C10) = Uanis(C34A)
Uanis(C22A) = Uanis(C60)
Uanis(C57) = Uanis(C57A)
Uanis(C36) = Uanis(C36A)
2. Rigid body (RIGU) restrains
 All non-hydrogen atoms
 with sigma for 1-2 distances of 0.004 and sigma for 1-3 distances of 0.004
3. Others
 Sof(C33A)=Sof(C13A)=Sof(C10A)=Sof(C19A)=Sof(C53A)=Sof(C54A)=Sof(C55A)=
 Sof(C64A)=Sof(C42A)=Sof(C41A)=Sof(C65A)=Sof(C63A)=Sof(C17A)=Sof(C18A)=
 Sof(C14A)=Sof(C34A)=Sof(C56A)=Sof(C57A)=Sof(C6A)=Sof(C5A)=Sof(C4A)=Sof(C3A)=
 Sof(F1A)=Sof(F2A)=Sof(F6A)=Sof(F5A)=Sof(F4A)=Sof(F3A)=Sof(C9A)=Sof(C8A)=
 Sof(C7A)=Sof(C2A)=Sof(C1A)=Sof(C37A)=Sof(C32A)=Sof(C31A)=Sof(C30A)=Sof(C66A)=
 Sof(C40A)=Sof(C35A)=Sof(C36A)=Sof(C38A)=Sof(C39A)=Sof(C20A)=Sof(C21A)=
 Sof(C51A)=Sof(C50A)=Sof(C49A)=Sof(C28A)=Sof(C60A)=Sof(C61A)=Sof(C62A)=
 Sof(C29A)=Sof(C52A)=Sof(C45A)=Sof(C44A)=Sof(C43A)=Sof(C67A)=Sof(C58A)=
 Sof(C59A)=Sof(C22A)=Sof(C23A)=Sof(C24A)=Sof(C26A)=Sof(C27A)=Sof(C15A)=
 Sof(C16A)=Sof(C25A)=Sof(C48A)=Sof(C11A)=Sof(C12A)=Sof(C46A)=Sof(C47A)=1-FVAR(1)
 Sof(C3)=Sof(C4)=Sof(C5)=Sof(C6)=Sof(C7)=Sof(C8)=Sof(C2)=Sof(C1)=Sof(C9)=
 Sof(C10)=Sof(C11)=Sof(C12)=Sof(C13)=Sof(C14)=Sof(C15)=Sof(C16)=Sof(C17)=
 Sof(C18)=Sof(C19)=Sof(C20)=Sof(C21)=Sof(C22)=Sof(C23)=Sof(C24)=Sof(C25)=
 Sof(C26)=Sof(C27)=Sof(C28)=Sof(C29)=Sof(C30)=Sof(C31)=Sof(C32)=Sof(C33)=
 Sof(C34)=Sof(C35)=Sof(C36)=Sof(C37)=Sof(C38)=Sof(C39)=Sof(C40)=Sof(C41)=
 Sof(C42)=Sof(C43)=Sof(C44)=Sof(C45)=Sof(C46)=Sof(C47)=Sof(C48)=Sof(C49)=
 Sof(C50)=Sof(C51)=Sof(C52)=Sof(C53)=Sof(C54)=Sof(C55)=Sof(C56)=Sof(C57)=
 Sof(C58)=Sof(C59)=Sof(C60)=Sof(C61)=Sof(C62)=Sof(C63)=Sof(C64)=Sof(C65)=
 Sof(C66)=Sof(C67)=Sof(F3)=Sof(F4)=Sof(F5)=Sof(F6)=Sof(F2)=Sof(F1)=FVAR(1)
4.a Fitted pentagon refined as free rotating group:
 C9A(C8A,C7A,C2A,C1A), C37A(C32A,C31A,C30A,C66A), C40A(C35A,C36A,C38A,C39A),
 C20A(C21A,C51A,C50A,C49A), C28A(C60A,C61A,C62A,C29A), C52A(C45A,C44A,C43A,
 C67A), C58A(C59A,C22A,C23A,C24A), C26A(C27A,C15A,C16A,C25A), C48A(C11A,C12A,
 C46A,C47A)
;
_atom_sites_solution_hydrogens   .
_atom_sites_solution_primary     ?
_atom_sites_solution_secondary   ?
loop_
_atom_site_label
_atom_site_type_symbol
_atom_site_fract_x
_atom_site_fract_y
_atom_site_fract_z
_atom_site_U_iso_or_equiv
_atom_site_adp_type
_atom_site_occupancy
_atom_site_site_symmetry_order
_atom_site_calc_flag
_atom_site_refinement_flags_posn
_atom_site_refinement_flags_adp
_atom_site_refinement_flags_occupancy
_atom_site_disorder_assembly
_atom_site_disorder_group
C3 C -0.1620(4) 0.4077(2) 0.13393(13) 0.0155(8) Uani 0.8305(18) 1 d . . P A 1
C4 C -0.2428(5) 0.3618(3) 0.15172(16) 0.0161(9) Uani 0.8305(18) 1 d . . P A 1
C5 C -0.2180(5) 0.3366(3) 0.19272(16) 0.0165(10) Uani 0.8305(18) 1 d . . P A 1
C6 C -0.1080(5) 0.3592(2) 0.21503(14) 0.0162(10) Uani 0.8305(18) 1 d . . P A 1
C7 C -0.0276(4) 0.4067(2) 0.19695(13) 0.0127(8) Uani 0.8305(18) 1 d . . P A 1
C8 C 0.0969(4) 0.43407(19) 0.21521(11) 0.0128(8) Uani 0.8305(18) 1 d . . P A 1
C2 C -0.0523(4) 0.43040(19) 0.15676(12) 0.0123(8) Uani 0.8305(18) 1 d . . P A 1
C1 C 0.0477(4) 0.4830(2) 0.14302(12) 0.0139(9) Uani 0.8305(18) 1 d . . P A 1
C9 C 0.1411(4) 0.49035(19) 0.18457(11) 0.0105(8) Uani 0.8305(18) 1 d . . P A 1
C10 C 0.1339(4) 0.5577(2) 0.20513(15) 0.0108(10) Uani 0.8305(18) 1 d . . P A 1
C11 C 0.0431(4) 0.6044(2) 0.19399(12) 0.0120(8) Uani 0.8305(18) 1 d . . P A 1
C12 C -0.0421(4) 0.5969(2) 0.15585(16) 0.0117(9) Uani 0.8305(18) 1 d . . P A 1
C13 C 0.2653(4) 0.5773(2) 0.21896(11) 0.0131(8) Uani 0.8305(18) 1 d . . P A 1
C14 C 0.3618(4) 0.5324(2) 0.20109(12) 0.0118(9) Uani 0.8305(18) 1 d . . P A 1
C15 C 0.2913(4) 0.4850(2) 0.17604(13) 0.0126(8) Uani 0.8305(18) 1 d . . P A 1
C16 C 0.2996(5) 0.6421(2) 0.22352(12) 0.0134(8) Uani 0.8305(18) 1 d . . P A 1
C17 C 0.2029(5) 0.6913(2) 0.21241(14) 0.0140(9) Uani 0.8305(18) 1 d . . P A 1
C18 C 0.0779(4) 0.6725(2) 0.19758(13) 0.0124(9) Uani 0.8305(18) 1 d . . P A 1
C19 C 0.0158(5) 0.7069(2) 0.16264(16) 0.0148(10) Uani 0.8305(18) 1 d . . P A 1
C20 C 0.0820(6) 0.7589(4) 0.14384(18) 0.0165(12) Uani 0.8305(18) 1 d . . P A 1
C21 C 0.2132(7) 0.7777(4) 0.15855(18) 0.0175(13) Uani 0.8305(18) 1 d . . P A 1
C22 C 0.2724(5) 0.7447(2) 0.19208(16) 0.0165(10) Uani 0.8305(18) 1 d . . P A 1
C23 C 0.4304(4) 0.6647(2) 0.20967(12) 0.0167(8) Uani 0.8305(18) 1 d . . P A 1
C24 C 0.5225(4) 0.6216(2) 0.19288(14) 0.0157(9) Uani 0.8305(18) 1 d . . P A 1
C25 C 0.4123(5) 0.7281(2) 0.19053(14) 0.0161(9) Uani 0.8305(18) 1 d . . P A 1
C26 C 0.4887(5) 0.7460(2) 0.15469(17) 0.0150(9) Uani 0.8305(18) 1 d . . P A 1
C27 C 0.5857(4) 0.7003(2) 0.13765(17) 0.0151(9) Uani 0.8305(18) 1 d . . P A 1
C28 C 0.6025(4) 0.6401(2) 0.15615(14) 0.0176(9) Uani 0.8305(18) 1 d . . P A 1
C29 C 0.6166(4) 0.5827(2) 0.12913(14) 0.0161(9) Uani 0.8305(18) 1 d . . P A 1
C30 C 0.5458(5) 0.5296(2) 0.14971(13) 0.0142(9) Uani 0.8305(18) 1 d . . P A 1
C31 C 0.4742(5) 0.4853(2) 0.12513(15) 0.0151(9) Uani 0.8305(18) 1 d . . P A 1
C32 C 0.4721(6) 0.4917(4) 0.0789(2) 0.0165(12) Uani 0.8305(18) 1 d . . P A 1
C33 C 0.5401(5) 0.5426(2) 0.05906(16) 0.0164(11) Uani 0.8305(18) 1 d . . P A 1
C34 C 0.6139(4) 0.5892(2) 0.08508(14) 0.0174(9) Uani 0.8305(18) 1 d . . P A 1
C35 C 0.5974(4) 0.6520(2) 0.06563(17) 0.0169(9) Uani 0.8305(18) 1 d . . P A 1
C36 C 0.4791(5) 0.5771(2) 0.02407(14) 0.0162(9) Uani 0.8305(18) 1 d . . P A 1
C37 C 0.3403(7) 0.4728(4) 0.06383(18) 0.0161(13) Uani 0.8305(18) 1 d . . P A 1
C38 C 0.2602(5) 0.4545(2) 0.10076(16) 0.0132(10) Uani 0.8305(18) 1 d . . P A 1
C39 C 0.3457(5) 0.4623(2) 0.13899(13) 0.0139(9) Uani 0.8305(18) 1 d . . P A 1
C40 C 0.1258(4) 0.4692(2) 0.10155(13) 0.0128(8) Uani 0.8305(18) 1 d . . P A 1
C41 C -0.0271(5) 0.5505(2) 0.08421(16) 0.0141(10) Uani 0.8305(18) 1 d . . P A 1
C42 C 0.0676(5) 0.5050(2) 0.06709(15) 0.0132(9) Uani 0.8305(18) 1 d . . P A 1
C43 C 0.2820(5) 0.5056(2) 0.02989(15) 0.0157(10) Uani 0.8305(18) 1 d . . P A 1
C44 C 0.0105(5) 0.7209(2) 0.07232(14) 0.0176(9) Uani 0.8305(18) 1 d . . P A 1
C45 C 0.0792(5) 0.7653(2) 0.09699(14) 0.0166(10) Uani 0.8305(18) 1 d . . P A 1
C46 C 0.2102(6) 0.7882(2) 0.08379(14) 0.0165(9) Uani 0.8305(18) 1 d . . P A 1
C47 C 0.2924(5) 0.7957(2) 0.12143(17) 0.0151(10) Uani 0.8305(18) 1 d . . P A 1
C48 C 0.4271(4) 0.7801(2) 0.11990(16) 0.0171(9) Uani 0.8305(18) 1 d . . P A 1
C49 C 0.4863(4) 0.7558(2) 0.08028(18) 0.0150(10) Uani 0.8305(18) 1 d . . P A 1
C50 C 0.4060(5) 0.7487(2) 0.04454(14) 0.0163(8) Uani 0.8305(18) 1 d . . P A 1
C51 C 0.4214(5) 0.6918(2) 0.01759(14) 0.0157(10) Uani 0.8305(18) 1 d . . P A 1
C52 C 0.4877(4) 0.5539(2) 0.18825(12) 0.0142(8) Uani 0.8305(18) 1 d . . P A 1
C53 C -0.0569(4) 0.6603(2) 0.13685(13) 0.0146(9) Uani 0.8305(18) 1 d . . P A 1
C54 C -0.0601(4) 0.6678(2) 0.09268(14) 0.0161(9) Uani 0.8305(18) 1 d . . P A 1
C55 C -0.0457(4) 0.6112(2) 0.06575(13) 0.0162(9) Uani 0.8305(18) 1 d . . P A 1
C56 C 0.0342(5) 0.6292(2) 0.02867(15) 0.0174(10) Uani 0.8305(18) 1 d . . P A 1
C57 C 0.1255(4) 0.5857(2) 0.01195(12) 0.0159(8) Uani 0.8305(18) 1 d . . P A 1
C58 C 0.0688(4) 0.6968(2) 0.03300(13) 0.0181(9) Uani 0.8305(18) 1 d . . P A 1
C59 C 0.1940(5) 0.7189(2) 0.01994(14) 0.0155(10) Uani 0.8305(18) 1 d . . P A 1
C60 C 0.2574(5) 0.6081(2) -0.00146(11) 0.0148(9) Uani 0.8305(18) 1 d . . P A 1
C61 C 0.2896(4) 0.6734(2) 0.00234(12) 0.0171(9) Uani 0.8305(18) 1 d . . P A 1
C62 C 0.3533(5) 0.5589(2) 0.00952(13) 0.0148(9) Uani 0.8305(18) 1 d . . P A 1
C63 C 0.1437(5) 0.5224(2) 0.03101(14) 0.0159(9) Uani 0.8305(18) 1 d . . P A 1
C64 C 0.5838(4) 0.7068(2) 0.09115(14) 0.0174(9) Uani 0.8305(18) 1 d . . P A 1
C65 C 0.2660(5) 0.7654(2) 0.04594(14) 0.0173(9) Uani 0.8305(18) 1 d . . P A 1
C66 C 0.5146(4) 0.6445(2) 0.02802(13) 0.0166(9) Uani 0.8305(18) 1 d . . P A 1
C67 C -0.0280(4) 0.5440(2) 0.13031(12) 0.0126(8) Uani 0.8305(18) 1 d . . P A 1
F3 F -0.1888(2) 0.42937(13) 0.09460(7) 0.0191(6) Uani 0.8305(18) 1 d . . P A 1
F4 F -0.3477(3) 0.33950(15) 0.13010(9) 0.0220(7) Uani 0.8305(18) 1 d . . P A 1
F5 F -0.2976(4) 0.2916(2) 0.20893(15) 0.0220(8) Uani 0.8305(18) 1 d . . P A 1
F6 F -0.0783(3) 0.33324(14) 0.25305(8) 0.0212(6) Uani 0.8305(18) 1 d . . P A 1
F2 F 0.1938(2) 0.38715(11) 0.21692(7) 0.0152(5) Uani 0.8305(18) 1 d . . P A 1
F1 F 0.0844(3) 0.45501(13) 0.25616(7) 0.0174(6) Uani 0.8305(18) 1 d . . P A 1
C33A C 0.275(2) 0.5134(11) 0.1946(7) 0.015(3) Uani 0.1695(18) 1 d . . P A 2
C13A C 0.056(2) 0.5528(10) 0.1841(6) 0.013(3) Uani 0.1695(18) 1 d . . P A 2
C10A C -0.047(2) 0.5585(13) 0.0999(8) 0.011(4) Uani 0.1695(18) 1 d . . P A 2
C19A C -0.014(2) 0.5742(11) 0.0555(6) 0.014(3) Uani 0.1695(18) 1 d . . P A 2
C53A C 0.346(3) 0.7722(12) 0.0560(7) 0.024(4) Uani 0.1695(18) 1 d . . P A 2
C54A C 0.280(3) 0.7336(12) 0.0227(7) 0.022(3) Uani 0.1695(18) 1 d . . P A 2
C55A C 0.471(3) 0.7471(14) 0.0633(10) 0.023(4) Uani 0.1695(18) 1 d . . P A 2
C64A C 0.526(2) 0.7441(12) 0.1050(8) 0.023(4) Uani 0.1695(18) 1 d . . P A 2
C42A C 0.450(3) 0.7656(14) 0.1399(9) 0.017(4) Uani 0.1695(18) 1 d . . P A 2
C41A C 0.476(3) 0.7251(13) 0.1760(9) 0.020(4) Uani 0.1695(18) 1 d . . P A 2
C65A C 0.574(2) 0.6749(14) 0.1622(8) 0.021(4) Uani 0.1695(18) 1 d . . P A 2
C63A C 0.604(2) 0.6886(13) 0.1175(9) 0.022(4) Uani 0.1695(18) 1 d . . P A 2
C17A C 0.099(2) 0.4835(12) 0.0774(9) 0.013(4) Uani 0.1695(18) 1 d . . P A 2
C18A C 0.088(3) 0.5250(12) 0.0428(9) 0.016(4) Uani 0.1695(18) 1 d . . P A 2
C14A C 0.212(2) 0.4749(10) 0.1621(6) 0.015(3) Uani 0.1695(18) 1 d . . P A 2
C34A C 0.178(3) 0.5633(15) 0.2093(9) 0.0108(10) Uani 0.1695(18) 1 d . . P A 2
C56A C 0.499(3) 0.6924(13) 0.0353(7) 0.028(4) Uani 0.1695(18) 1 d . . P A 2
C57A C 0.374(3) 0.6849(13) 0.0099(8) 0.0159(8) Uani 0.1695(18) 1 d . . P A 2
C6A C -0.216(3) 0.3638(15) 0.1659(9) 0.0161(9) Uani 0.1695(18) 1 d . . P A 2
C5A C -0.192(3) 0.3423(16) 0.2052(9) 0.0165(10) Uani 0.1695(18) 1 d . . P A 2
C4A C -0.097(3) 0.3635(15) 0.2319(9) 0.0162(10) Uani 0.1695(18) 1 d . . P A 2
C3A C -0.011(2) 0.4103(10) 0.2192(7) 0.0127(8) Uani 0.1695(18) 1 d . . P A 2
F1A F -0.0768(11) 0.3936(5) 0.0812(3) 0.0152(5) Uani 0.1695(18) 1 d . . P A 2
F2A F -0.2284(12) 0.4667(6) 0.0955(3) 0.0174(6) Uani 0.1695(18) 1 d . . P A 2
F6A F -0.2987(18) 0.3427(10) 0.1386(6) 0.0220(7) Uani 0.1695(18) 1 d . . P A 2
F5A F -0.267(3) 0.2857(15) 0.2162(9) 0.0220(8) Uani 0.1695(18) 1 d . . P A 2
F4A F -0.0812(16) 0.3362(8) 0.2716(4) 0.0212(6) Uani 0.1695(18) 1 d . . P A 2
F3A F 0.0847(14) 0.4275(7) 0.2479(5) 0.0191(6) Uani 0.1695(18) 1 d . . P A 2
C9A C 0.0014(15) 0.4914(7) 0.1138(4) 0.015(3) Uani 0.1695(18) 1 d . . P A 2
C8A C -0.1061(15) 0.4469(8) 0.1093(4) 0.018(3) Uani 0.1695(18) 1 d G . P A 2
C7A C -0.1225(16) 0.4141(7) 0.1487(5) 0.0155(8) Uani 0.1695(18) 1 d G . P A 2
C2A C -0.0251(17) 0.4383(9) 0.1776(4) 0.0123(8) Uani 0.1695(18) 1 d G . P A 2
C1A C 0.0514(16) 0.4860(9) 0.1560(5) 0.0139(9) Uani 0.1695(18) 1 d G . P A 2
C37A C 0.4584(17) 0.5928(8) 0.2050(5) 0.021(3) Uani 0.1695(18) 1 d . . P A 2
C32A C 0.4122(17) 0.5299(8) 0.1940(5) 0.020(4) Uani 0.1695(18) 1 d G . P A 2
C31A C 0.4879(17) 0.5079(7) 0.1586(5) 0.017(4) Uani 0.1695(18) 1 d G . P A 2
C30A C 0.5809(15) 0.5571(10) 0.1476(5) 0.017(4) Uani 0.1695(18) 1 d G . P A 2
C66A C 0.5626(17) 0.6096(8) 0.1763(6) 0.022(4) Uani 0.1695(18) 1 d G . P A 2
C40A C 0.1504(13) 0.6798(9) 0.2077(6) 0.012(4) Uani 0.1695(18) 1 d . . P A 2
C35A C 0.2239(18) 0.6244(7) 0.2207(5) 0.014(3) Uani 0.1695(18) 1 d G . P A 2
C36A C 0.3621(16) 0.6397(8) 0.2182(5) 0.0162(9) Uani 0.1695(18) 1 d G . P A 2
C38A C 0.3740(15) 0.7046(9) 0.2037(6) 0.019(4) Uani 0.1695(18) 1 d G . P A 2
C39A C 0.2432(18) 0.7294(7) 0.1972(7) 0.015(4) Uani 0.1695(18) 1 d G . P A 2
C20A C -0.0026(17) 0.6382(7) 0.0418(6) 0.017(4) Uani 0.1695(18) 1 d . . P A 2
C21A C 0.1038(18) 0.6557(8) 0.0141(5) 0.020(3) Uani 0.1695(18) 1 d G . P A 2
C51A C 0.1489(19) 0.7184(9) 0.0260(6) 0.021(5) Uani 0.1695(18) 1 d G . P A 2
C50A C 0.070(2) 0.7396(7) 0.0611(5) 0.024(4) Uani 0.1695(18) 1 d G . P A 2
C49A C -0.0233(16) 0.6900(9) 0.0708(5) 0.020(4) Uani 0.1695(18) 1 d G . P A 2
C28A C 0.549(2) 0.5341(7) 0.0714(7) 0.020(5) Uani 0.1695(18) 1 d . . P A 2
C60A C 0.522(2) 0.5759(10) 0.0365(5) 0.020(4) Uani 0.1695(18) 1 d G . P A 2
C61A C 0.5682(19) 0.6387(8) 0.0474(6) 0.018(4) Uani 0.1695(18) 1 d G . P A 2
C62A C 0.6242(17) 0.6357(8) 0.0889(6) 0.022(4) Uani 0.1695(18) 1 d G . P A 2
C29A C 0.6121(18) 0.5711(10) 0.1038(5) 0.018(4) Uani 0.1695(18) 1 d G . P A 2
C52A C 0.133(2) 0.7765(12) 0.0933(7) 0.021(4) Uani 0.1695(18) 1 d . . P A 2
C45A C 0.098(2) 0.7606(18) 0.1359(9) 0.021(6) Uani 0.1695(18) 1 d G . P A 2
C44A C 0.214(3) 0.7673(19) 0.1615(6) 0.018(6) Uani 0.1695(18) 1 d G . P A 2
C43A C 0.321(2) 0.7873(13) 0.1347(8) 0.022(5) Uani 0.1695(18) 1 d G . P A 2
C67A C 0.270(2) 0.7930(11) 0.0925(6) 0.021(4) Uani 0.1695(18) 1 d G . P A 2
C58A C 0.4079(13) 0.5697(9) 0.0118(6) 0.015(4) Uani 0.1695(18) 1 d . . P A 2
C59A C 0.3334(19) 0.6249(7) -0.0010(5) 0.021(3) Uani 0.1695(18) 1 d G . P A 2
C22A C 0.1955(16) 0.6084(8) 0.0004(5) 0.0148(9) Uani 0.1695(18) 1 d G . P A 2
C23A C 0.1849(14) 0.5431(8) 0.0140(6) 0.019(3) Uani 0.1695(18) 1 d G . P A 2
C24A C 0.3162(17) 0.5191(7) 0.0211(6) 0.013(4) Uani 0.1695(18) 1 d G . P A 2
C26A C 0.459(2) 0.486(2) 0.0822(9) 0.020(6) Uani 0.1695(18) 1 d . . P A 2
C27A C 0.4279(19) 0.4705(13) 0.1252(7) 0.019(4) Uani 0.1695(18) 1 d G . P A 2
C15A C 0.2898(19) 0.4547(9) 0.1273(6) 0.009(3) Uani 0.1695(18) 1 d G . P A 2
C16A C 0.2359(18) 0.4603(12) 0.0855(7) 0.015(4) Uani 0.1695(18) 1 d G . P A 2
C25A C 0.341(3) 0.480(2) 0.0577(6) 0.018(6) Uani 0.1695(18) 1 d G . P A 2
C48A C -0.0551(18) 0.6742(8) 0.1156(5) 0.019(4) Uani 0.1695(18) 1 d . . P A 2
C11A C -0.0663(16) 0.6093(7) 0.1302(6) 0.018(4) Uani 0.1695(18) 1 d G . P A 2
C12A C -0.0139(18) 0.6064(7) 0.1722(5) 0.011(4) Uani 0.1695(18) 1 d G . P A 2
C46A C 0.0298(18) 0.6695(8) 0.1837(5) 0.012(4) Uani 0.1695(18) 1 d G . P A 2
C47A C 0.004(2) 0.7114(6) 0.1487(6) 0.021(5) Uani 0.1695(18) 1 d G . P A 2

loop_
_atom_site_aniso_label
_atom_site_aniso_U_11
_atom_site_aniso_U_22
_atom_site_aniso_U_33
_atom_site_aniso_U_23
_atom_site_aniso_U_13
_atom_site_aniso_U_12
C3 0.015(2) 0.0163(19) 0.0152(19) 0.0000(16) -0.0017(14) -0.0034(16)
C4 0.014(2) 0.0173(19) 0.017(2) -0.002(2) 0.0010(16) -0.0014(17)
C5 0.016(2) 0.014(2) 0.020(3) 0.001(2) 0.0053(16) -0.0038(16)
C6 0.019(2) 0.0168(19) 0.013(2) 0.000(2) 0.0036(18) -0.0005(15)
C7 0.0143(18) 0.0143(18) 0.0096(19) -0.0025(16) 0.0031(14) 0.0015(14)
C8 0.016(2) 0.0121(19) 0.0101(19) -0.0014(15) 0.0008(13) 0.0024(15)
C2 0.0146(19) 0.0128(18) 0.0095(19) -0.0035(15) 0.0008(14) 0.0006(15)
C1 0.0145(17) 0.0164(17) 0.011(2) 0.0012(16) 0.0044(14) -0.0004(13)
C9 0.0130(19) 0.0099(18) 0.0084(17) -0.0002(14) -0.0002(13) 0.0006(14)
C10 0.015(3) 0.0119(18) 0.0060(18) 0.0012(14) 0.0021(18) -0.0002(18)
C11 0.013(2) 0.015(2) 0.0081(18) 0.0014(15) 0.0051(14) 0.0001(15)
C12 0.007(2) 0.017(2) 0.011(2) 0.0033(17) -0.0005(15) 0.0015(15)
C13 0.016(2) 0.019(2) 0.0047(17) 0.0010(15) -0.0009(13) 0.0011(16)
C14 0.010(2) 0.016(2) 0.0091(19) 0.0028(15) -0.0025(15) 0.0009(16)
C15 0.011(2) 0.013(2) 0.0142(19) 0.0040(16) -0.0003(14) 0.0024(15)
C16 0.016(2) 0.017(2) 0.0069(18) -0.0031(15) -0.0015(14) -0.0007(18)
C17 0.016(2) 0.015(2) 0.012(2) -0.0060(17) 0.0023(16) 0.0006(17)
C18 0.013(2) 0.013(2) 0.011(2) -0.0018(16) 0.0048(16) 0.0037(17)
C19 0.011(2) 0.018(2) 0.016(2) -0.0020(17) 0.0021(16) 0.0050(16)
C20 0.019(2) 0.012(3) 0.018(3) 0.001(2) 0.0036(16) 0.0064(19)
C21 0.020(2) 0.007(3) 0.026(3) -0.003(2) 0.0046(18) 0.0009(19)
C22 0.022(2) 0.011(2) 0.016(2) -0.0068(18) 0.0035(17) -0.0043(18)
C23 0.017(2) 0.022(2) 0.0112(18) -0.0042(16) -0.0061(14) -0.0028(18)
C24 0.012(2) 0.022(2) 0.013(2) 0.0015(17) -0.0069(15) -0.0049(17)
C25 0.021(2) 0.016(2) 0.012(2) -0.0074(17) -0.0001(17) -0.0069(18)
C26 0.018(2) 0.015(2) 0.012(2) -0.0032(18) 0.0000(17) -0.0078(18)
C27 0.012(2) 0.019(2) 0.014(2) -0.0018(18) -0.0013(16) -0.0067(16)
C28 0.011(2) 0.022(2) 0.020(2) -0.0016(18) -0.0057(15) -0.0038(18)
C29 0.008(2) 0.020(2) 0.021(2) 0.0009(17) -0.0016(15) 0.0003(16)
C30 0.007(2) 0.016(2) 0.019(2) 0.0025(17) -0.0008(15) 0.0055(17)
C31 0.011(2) 0.012(2) 0.023(2) 0.0001(17) 0.0003(17) 0.0048(17)
C32 0.014(2) 0.016(3) 0.019(2) -0.0048(19) 0.0062(17) 0.005(2)
C33 0.013(2) 0.021(2) 0.016(3) -0.0069(18) 0.0057(17) 0.0000(17)
C34 0.010(2) 0.021(2) 0.021(2) -0.0007(18) 0.0054(16) -0.0003(17)
C35 0.010(2) 0.022(2) 0.019(2) -0.0004(19) 0.0035(16) -0.0032(16)
C36 0.016(2) 0.025(2) 0.008(2) -0.0024(16) 0.0049(16) -0.0039(17)
C37 0.019(2) 0.011(3) 0.018(2) -0.007(2) 0.0036(18) -0.0013(19)
C38 0.016(2) 0.009(2) 0.015(3) 0.0010(19) 0.0023(16) 0.0000(17)
C39 0.015(2) 0.010(2) 0.017(2) -0.0005(16) -0.0013(17) 0.0037(17)
C40 0.016(2) 0.0111(19) 0.012(2) -0.0042(16) 0.0007(14) -0.0059(15)
C41 0.011(2) 0.021(2) 0.011(2) 0.0004(19) -0.0027(17) -0.0062(17)
C42 0.016(2) 0.015(2) 0.009(2) 0.0015(17) -0.0036(16) -0.0073(17)
C43 0.022(2) 0.016(2) 0.010(2) -0.0041(17) 0.0072(16) -0.0060(18)
C44 0.013(2) 0.022(2) 0.018(2) 0.0102(18) -0.0032(15) 0.0049(18)
C45 0.014(2) 0.012(2) 0.024(2) 0.0069(17) 0.0007(16) 0.0060(18)
C46 0.018(3) 0.011(2) 0.020(2) 0.0060(17) 0.0013(17) 0.0010(19)
C47 0.018(2) 0.007(2) 0.020(3) 0.0005(19) 0.0019(16) 0.0002(17)
C48 0.020(2) 0.012(2) 0.019(2) -0.0005(18) -0.0005(16) -0.0054(17)
C49 0.015(2) 0.017(2) 0.014(2) 0.0014(19) 0.0003(17) -0.0084(17)
C50 0.018(2) 0.016(2) 0.015(2) 0.0060(17) 0.0032(18) -0.0056(17)
C51 0.014(2) 0.022(2) 0.011(2) 0.0058(17) 0.0042(15) -0.0083(18)
C52 0.010(2) 0.019(2) 0.0139(19) 0.0022(16) -0.0029(13) 0.0034(16)
C53 0.0086(19) 0.017(2) 0.018(2) 0.0061(17) 0.0037(15) 0.0039(16)
C54 0.010(2) 0.020(2) 0.018(2) 0.0084(17) -0.0034(15) 0.0030(16)
C55 0.008(2) 0.024(2) 0.017(2) 0.0042(18) -0.0054(14) -0.0005(17)
C56 0.016(2) 0.025(2) 0.012(2) 0.0034(18) -0.0054(16) -0.0036(18)
C57 0.017(2) 0.023(2) 0.0072(17) 0.0015(15) -0.0044(13) -0.0072(16)
C58 0.016(2) 0.024(2) 0.015(2) 0.0080(17) -0.0065(14) 0.0017(17)
C59 0.014(2) 0.019(2) 0.013(2) 0.0090(17) -0.0022(16) -0.0018(17)
C60 0.016(2) 0.024(2) 0.0036(16) -0.0003(14) 0.0015(16) -0.0066(18)
C61 0.016(2) 0.024(2) 0.0107(19) 0.0049(16) -0.0017(14) -0.0043(17)
C62 0.018(2) 0.019(2) 0.0076(19) -0.0064(17) 0.0032(16) -0.0062(18)
C63 0.020(2) 0.020(2) 0.008(2) -0.0048(17) 0.0008(16) -0.0076(19)
C64 0.010(2) 0.023(2) 0.019(2) 0.0006(18) 0.0021(15) -0.0075(16)
C65 0.019(2) 0.015(2) 0.018(2) 0.0091(17) -0.0006(16) -0.0023(17)
C66 0.012(2) 0.024(2) 0.014(2) 0.0005(17) 0.0081(15) -0.0046(17)
C67 0.0078(19) 0.017(2) 0.014(2) 0.0030(15) -0.0014(13) -0.0030(15)
F3 0.0209(14) 0.0221(14) 0.0142(12) 0.0017(10) -0.0010(9) -0.0070(11)
F4 0.0152(17) 0.0242(14) 0.0267(15) -0.0017(11) 0.0000(11) -0.0110(14)
F5 0.016(2) 0.0194(16) 0.031(2) 0.0073(14) 0.0052(13) -0.0032(16)
F6 0.0276(14) 0.0220(12) 0.0141(14) 0.0052(16) 0.0045(13) -0.0038(10)
F2 0.0167(12) 0.0143(12) 0.0147(11) 0.0021(9) 0.0010(8) 0.0047(9)
F1 0.0265(13) 0.0163(13) 0.0094(12) 0.0003(10) 0.0026(9) 0.0005(12)
C33A 0.018(6) 0.014(6) 0.014(7) 0.004(5) 0.003(4) 0.002(4)
C13A 0.015(6) 0.012(5) 0.013(6) 0.001(4) 0.003(4) 0.000(4)
C10A 0.007(8) 0.017(6) 0.010(7) 0.004(4) -0.004(5) -0.002(5)
C19A 0.012(7) 0.021(6) 0.009(6) 0.003(5) -0.007(5) -0.005(5)
C53A 0.028(7) 0.025(8) 0.019(7) 0.005(6) -0.001(5) -0.006(6)
C54A 0.029(6) 0.023(7) 0.015(7) 0.004(6) 0.003(5) -0.009(5)
C55A 0.027(7) 0.028(8) 0.012(7) -0.002(6) -0.004(5) -0.006(6)
C64A 0.023(8) 0.028(8) 0.017(6) -0.002(5) 0.002(5) -0.007(6)
C42A 0.023(7) 0.021(8) 0.008(7) -0.005(6) -0.003(5) -0.007(6)
C41A 0.017(7) 0.029(8) 0.014(7) -0.003(5) 0.001(5) -0.011(5)
C65A 0.015(8) 0.031(7) 0.016(7) -0.005(5) -0.004(5) -0.009(5)
C63A 0.020(9) 0.032(7) 0.014(7) -0.003(5) 0.002(5) -0.007(6)
C17A 0.012(6) 0.018(8) 0.007(6) 0.003(5) -0.002(4) -0.001(5)
C18A 0.019(7) 0.020(7) 0.010(7) 0.003(5) 0.000(5) -0.006(5)
C14A 0.014(5) 0.011(7) 0.019(6) 0.001(5) 0.003(4) 0.001(4)
C34A 0.015(3) 0.0119(18) 0.0060(18) 0.0012(14) 0.0021(18) -0.0002(18)
C56A 0.028(7) 0.035(7) 0.021(7) -0.004(5) 0.000(5) -0.008(5)
C57A 0.017(2) 0.023(2) 0.0072(17) 0.0015(15) -0.0044(13) -0.0072(16)
C6A 0.014(2) 0.0173(19) 0.017(2) -0.002(2) 0.0010(16) -0.0014(17)
C5A 0.016(2) 0.014(2) 0.020(3) 0.001(2) 0.0053(16) -0.0038(16)
C4A 0.019(2) 0.0168(19) 0.013(2) 0.000(2) 0.0036(18) -0.0005(15)
C3A 0.0143(18) 0.0143(18) 0.0096(19) -0.0025(16) 0.0031(14) 0.0015(14)
F1A 0.0167(12) 0.0143(12) 0.0147(11) 0.0021(9) 0.0010(8) 0.0047(9)
F2A 0.0265(13) 0.0163(13) 0.0094(12) 0.0003(10) 0.0026(9) 0.0005(12)
F6A 0.0152(17) 0.0242(14) 0.0267(15) -0.0017(11) 0.0000(11) -0.0110(14)
F5A 0.016(2) 0.0194(16) 0.031(2) 0.0073(14) 0.0052(13) -0.0032(16)
F4A 0.0276(14) 0.0220(12) 0.0141(14) 0.0052(16) 0.0045(13) -0.0038(10)
F3A 0.0209(14) 0.0221(14) 0.0142(12) 0.0017(10) -0.0010(9) -0.0070(11)
C9A 0.017(5) 0.018(6) 0.009(5) 0.003(4) 0.001(4) 0.000(4)
C8A 0.017(5) 0.020(6) 0.017(5) 0.001(4) -0.004(4) -0.002(4)
C7A 0.015(2) 0.0163(19) 0.0152(19) 0.0000(16) -0.0017(14) -0.0034(16)
C2A 0.0146(19) 0.0128(18) 0.0095(19) -0.0035(15) 0.0008(14) 0.0006(15)
C1A 0.0145(17) 0.0164(17) 0.011(2) 0.0012(16) 0.0044(14) -0.0004(13)
C37A 0.018(6) 0.027(6) 0.018(7) -0.001(5) -0.001(5) -0.002(5)
C32A 0.014(7) 0.025(7) 0.021(8) 0.000(6) 0.007(5) -0.002(5)
C31A 0.003(7) 0.030(8) 0.018(7) 0.001(5) 0.002(5) 0.000(6)
C30A 0.006(8) 0.033(8) 0.011(6) -0.002(5) 0.002(5) -0.006(6)
C66A 0.020(8) 0.035(7) 0.011(7) -0.002(5) 0.002(6) -0.006(5)
C40A 0.014(7) 0.014(6) 0.007(8) -0.003(5) 0.004(5) -0.003(5)
C35A 0.018(6) 0.017(5) 0.008(7) -0.001(4) 0.003(5) -0.001(4)
C36A 0.016(2) 0.025(2) 0.008(2) -0.0024(16) 0.0049(16) -0.0039(17)
C38A 0.021(6) 0.023(6) 0.014(8) -0.002(5) 0.004(5) -0.006(5)
C39A 0.016(7) 0.016(7) 0.012(8) -0.003(6) 0.002(5) -0.005(5)
C20A 0.018(8) 0.024(6) 0.009(7) 0.007(5) -0.007(5) -0.004(5)
C21A 0.025(6) 0.024(6) 0.010(7) 0.004(5) -0.005(5) -0.005(5)
C51A 0.026(7) 0.022(7) 0.017(8) 0.003(6) 0.002(5) -0.008(5)
C50A 0.028(8) 0.026(7) 0.017(7) 0.003(5) 0.001(5) -0.007(6)
C49A 0.021(8) 0.022(7) 0.016(6) 0.009(5) -0.007(5) -0.002(6)
C28A 0.017(9) 0.032(8) 0.011(7) -0.006(5) 0.006(6) -0.003(6)
C60A 0.019(8) 0.034(7) 0.006(7) -0.008(5) 0.005(5) -0.008(5)
C61A 0.015(8) 0.031(7) 0.007(7) -0.005(5) 0.002(6) -0.010(5)
C62A 0.021(9) 0.031(7) 0.013(6) -0.005(5) 0.004(5) -0.007(5)
C29A 0.011(8) 0.031(7) 0.011(6) -0.004(5) 0.008(5) -0.005(6)
C52A 0.027(8) 0.019(9) 0.019(7) 0.003(5) -0.004(5) -0.003(6)
C45A 0.031(8) 0.013(10) 0.019(7) -0.001(6) 0.002(5) -0.001(7)
C44A 0.027(8) 0.011(11) 0.016(7) -0.005(6) 0.003(5) 0.000(6)
C43A 0.028(7) 0.022(11) 0.016(7) 0.001(6) -0.003(5) -0.004(6)
C67A 0.022(7) 0.024(10) 0.017(7) 0.003(6) -0.005(5) -0.006(6)
C58A 0.019(7) 0.021(7) 0.007(8) -0.007(5) 0.002(6) -0.009(5)
C59A 0.022(6) 0.026(5) 0.016(8) -0.002(5) 0.003(5) -0.009(4)
C22A 0.016(2) 0.024(2) 0.0036(16) -0.0003(14) 0.0015(16) -0.0066(18)
C23A 0.024(6) 0.022(6) 0.011(7) 0.000(5) 0.002(5) -0.008(5)
C24A 0.016(7) 0.014(7) 0.011(8) -0.008(5) 0.001(5) -0.008(5)
C26A 0.012(8) 0.029(11) 0.020(7) -0.002(6) 0.006(5) 0.001(7)
C27A 0.006(7) 0.031(10) 0.021(7) -0.002(5) 0.000(5) -0.002(6)
C15A 0.006(6) 0.009(8) 0.012(6) 0.002(5) -0.001(4) 0.005(5)
C16A 0.013(6) 0.018(10) 0.014(7) 0.002(6) 0.000(5) 0.000(5)
C25A 0.015(7) 0.020(12) 0.019(7) -0.002(7) 0.004(5) -0.001(6)
C48A 0.024(9) 0.017(7) 0.015(7) 0.003(5) 0.000(6) 0.004(5)
C11A 0.020(9) 0.019(6) 0.016(6) 0.003(5) 0.001(5) 0.000(5)
C12A 0.013(8) 0.012(6) 0.007(7) 0.000(4) 0.001(5) 0.002(5)
C46A 0.014(7) 0.016(6) 0.007(7) 0.000(5) 0.004(5) 0.000(5)
C47A 0.028(9) 0.018(7) 0.017(8) 0.003(5) 0.000(6) 0.004(6)

_geom_special_details            
;
 All esds (except the esd in the dihedral angle between two l.s. planes)
 are estimated using the full covariance matrix.  The cell esds are taken
 into account individually in the estimation of esds in distances, angles
 and torsion angles; correlations between esds in cell parameters are only
 used when they are defined by crystal symmetry.  An approximate (isotropic)
 treatment of cell esds is used for estimating esds involving l.s. planes.
;
loop_
_geom_bond_atom_site_label_1
_geom_bond_atom_site_label_2
_geom_bond_distance
_geom_bond_site_symmetry_2
_geom_bond_publ_flag
C3 C4 1.364(7) . ?
C3 C2 1.391(5) . ?
C3 F3 1.339(5) . ?
C4 C5 1.408(7) . ?
C4 F4 1.331(5) . ?
C5 C6 1.384(6) . ?
C5 F5 1.326(7) . ?
C6 C7 1.390(6) . ?
C6 F6 1.340(5) . ?
C7 C8 1.482(5) . ?
C7 C2 1.374(6) . ?
C8 C9 1.572(5) . ?
C8 F2 1.371(4) . ?
C8 F1 1.360(4) . ?
C2 C1 1.538(6) . ?
C1 C9 1.610(5) . ?
C1 C40 1.543(5) . ?
C1 C67 1.523(6) . ?
C9 C10 1.535(6) . ?
C9 C15 1.529(5) . ?
C10 C11 1.370(6) . ?
C10 C13 1.442(5) . ?
C11 C12 1.477(6) . ?
C11 C18 1.453(6) . ?
C12 C53 1.446(6) . ?
C12 C67 1.362(6) . ?
C13 C14 1.451(6) . ?
C13 C16 1.388(6) . ?
C14 C15 1.441(6) . ?
C14 C52 1.394(6) . ?
C15 C39 1.366(6) . ?
C16 C17 1.446(6) . ?
C16 C23 1.454(6) . ?
C17 C18 1.390(6) . ?
C17 C22 1.451(6) . ?
C18 C19 1.445(6) . ?
C19 C20 1.393(7) . ?
C19 C53 1.451(6) . ?
C20 C21 1.444(6) . ?
C20 C45 1.475(6) . ?
C21 C22 1.386(8) . ?
C21 C47 1.456(6) . ?
C22 C25 1.442(6) . ?
C23 C24 1.385(6) . ?
C23 C25 1.452(6) . ?
C24 C28 1.453(6) . ?
C24 C52 1.447(6) . ?
C25 C26 1.409(6) . ?
C26 C27 1.455(6) . ?
C26 C48 1.437(6) . ?
C27 C28 1.383(6) . ?
C27 C64 1.464(6) . ?
C28 C29 1.464(6) . ?
C29 C30 1.456(6) . ?
C29 C34 1.388(6) . ?
C30 C31 1.393(6) . ?
C30 C52 1.432(6) . ?
C31 C32 1.456(7) . ?
C31 C39 1.439(6) . ?
C32 C33 1.397(8) . ?
C32 C37 1.454(6) . ?
C33 C34 1.463(6) . ?
C33 C36 1.444(7) . ?
C34 C35 1.443(6) . ?
C35 C64 1.392(6) . ?
C35 C66 1.450(6) . ?
C36 C62 1.390(6) . ?
C36 C66 1.443(6) . ?
C37 C38 1.457(6) . ?
C37 C43 1.390(8) . ?
C38 C39 1.481(6) . ?
C38 C40 1.378(6) . ?
C40 C42 1.432(6) . ?
C41 C42 1.439(7) . ?
C41 C55 1.393(6) . ?
C41 C67 1.452(6) . ?
C42 C63 1.409(6) . ?
C43 C62 1.458(6) . ?
C43 C63 1.427(7) . ?
C44 C45 1.383(7) . ?
C44 C54 1.452(6) . ?
C44 C58 1.451(6) . ?
C45 C46 1.453(6) . ?
C46 C47 1.446(6) . ?
C46 C65 1.394(6) . ?
C47 C48 1.386(7) . ?
C48 C49 1.465(7) . ?
C49 C50 1.386(6) . ?
C49 C64 1.446(6) . ?
C50 C51 1.457(7) . ?
C50 C65 1.442(6) . ?
C51 C61 1.452(6) . ?
C51 C66 1.389(6) . ?
C53 C54 1.394(6) . ?
C54 C55 1.449(6) . ?
C55 C56 1.459(6) . ?
C56 C57 1.384(7) . ?
C56 C58 1.444(6) . ?
C57 C60 1.460(6) . ?
C57 C63 1.449(6) . ?
C58 C59 1.394(6) . ?
C59 C61 1.450(6) . ?
C59 C65 1.451(6) . ?
C60 C61 1.392(6) . ?
C60 C62 1.440(6) . ?
C33A C14A 1.44(3) . ?
C33A C34A 1.48(4) . ?
C33A C32A 1.42(3) . ?
C13A C34A 1.47(3) . ?
C13A C1A 1.64(3) . ?
C13A C12A 1.36(2) . ?
C10A C19A 1.47(3) . ?
C10A C9A 1.53(3) . ?
C10A C11A 1.43(3) . ?
C19A C18A 1.49(3) . ?
C19A C20A 1.39(3) . ?
C53A C54A 1.47(3) . ?
C53A C55A 1.37(4) . ?
C53A C67A 1.44(3) . ?
C54A C57A 1.43(4) . ?
C54A C51A 1.36(3) . ?
C55A C64A 1.42(3) . ?
C55A C56A 1.46(4) . ?
C64A C42A 1.41(3) . ?
C64A C63A 1.44(4) . ?
C42A C41A 1.43(4) . ?
C42A C43A 1.37(4) . ?
C41A C65A 1.49(4) . ?
C41A C38A 1.41(3) . ?
C65A C63A 1.46(3) . ?
C65A C66A 1.42(3) . ?
C63A C62A 1.43(3) . ?
C17A C18A 1.39(3) . ?
C17A C9A 1.51(3) . ?
C17A C16A 1.47(3) . ?
C18A C23A 1.38(3) . ?
C14A C1A 1.63(3) . ?
C14A C15A 1.41(2) . ?
C34A C35A 1.39(3) . ?
C56A C57A 1.50(3) . ?
C56A C61A 1.36(3) . ?
C57A C59A 1.35(3) . ?
C6A C5A 1.33(4) . ?
C6A F6A 1.27(3) . ?
C6A C7A 1.50(3) . ?
C5A C4A 1.34(4) . ?
C5A F5A 1.43(4) . ?
C4A C3A 1.35(3) . ?
C4A F4A 1.38(3) . ?
C3A F3A 1.36(3) . ?
C3A C2A 1.43(2) . ?
F1A C8A 1.440(18) . ?
F2A C8A 1.360(19) . ?
C9A C8A 1.4200 . ?
C9A C1A 1.4200 . ?
C8A C7A 1.4200 . ?
C7A C2A 1.4200 . ?
C2A C1A 1.4200 . ?
C37A C32A 1.4200 . ?
C37A C66A 1.4200 . ?
C37A C36A 1.427(19) . ?
C32A C31A 1.4200 . ?
C31A C30A 1.4200 . ?
C31A C27A 1.43(2) . ?
C30A C66A 1.4200 . ?
C30A C29A 1.44(2) . ?
C40A C35A 1.4200 . ?
C40A C39A 1.4200 . ?
C40A C46A 1.44(2) . ?
C35A C36A 1.4200 . ?
C36A C38A 1.4200 . ?
C38A C39A 1.4200 . ?
C39A C44A 1.40(3) . ?
C20A C21A 1.4200 . ?
C20A C49A 1.4200 . ?
C21A C51A 1.4200 . ?
C21A C22A 1.407(19) . ?
C51A C50A 1.4200 . ?
C50A C49A 1.4200 . ?
C50A C52A 1.41(2) . ?
C49A C48A 1.48(2) . ?
C28A C60A 1.4200 . ?
C28A C29A 1.4200 . ?
C28A C26A 1.38(3) . ?
C60A C61A 1.4200 . ?
C60A C58A 1.38(2) . ?
C61A C62A 1.4200 . ?
C62A C29A 1.4200 . ?
C52A C45A 1.4200 . ?
C52A C67A 1.4200 . ?
C45A C44A 1.4200 . ?
C45A C47A 1.44(3) . ?
C44A C43A 1.4200 . ?
C43A C67A 1.4200 . ?
C58A C59A 1.4200 . ?
C58A C24A 1.4200 . ?
C59A C22A 1.4200 . ?
C22A C23A 1.4200 . ?
C23A C24A 1.4200 . ?
C24A C25A 1.43(3) . ?
C26A C27A 1.4200 . ?
C26A C25A 1.4200 . ?
C27A C15A 1.4200 . ?
C15A C16A 1.4200 . ?
C16A C25A 1.4200 . ?
C48A C11A 1.4200 . ?
C48A C47A 1.4200 . ?
C11A C12A 1.4200 . ?
C12A C46A 1.4200 . ?
C46A C47A 1.4200 . ?

loop_
_geom_angle_atom_site_label_1
_geom_angle_atom_site_label_2
_geom_angle_atom_site_label_3
_geom_angle
_geom_angle_site_symmetry_1
_geom_angle_site_symmetry_3
_geom_angle_publ_flag
C4 C3 C2 119.4(4) . . ?
F3 C3 C4 119.4(4) . . ?
F3 C3 C2 121.2(4) . . ?
C3 C4 C5 121.6(5) . . ?
F4 C4 C3 119.9(4) . . ?
F4 C4 C5 118.5(4) . . ?
C6 C5 C4 118.5(5) . . ?
F5 C5 C4 120.2(4) . . ?
F5 C5 C6 121.3(4) . . ?
C5 C6 C7 119.4(4) . . ?
F6 C6 C5 119.4(4) . . ?
F6 C6 C7 121.1(4) . . ?
C6 C7 C8 126.7(4) . . ?
C2 C7 C6 121.4(4) . . ?
C2 C7 C8 111.7(4) . . ?
C7 C8 C9 106.4(3) . . ?
F2 C8 C7 109.8(3) . . ?
F2 C8 C9 110.3(3) . . ?
F1 C8 C7 114.1(3) . . ?
F1 C8 C9 111.6(3) . . ?
F1 C8 F2 104.7(3) . . ?
C3 C2 C1 127.4(4) . . ?
C7 C2 C3 119.6(4) . . ?
C7 C2 C1 113.0(4) . . ?
C2 C1 C9 102.6(3) . . ?
C2 C1 C40 115.8(3) . . ?
C40 C1 C9 113.9(3) . . ?
C67 C1 C2 109.5(3) . . ?
C67 C1 C9 115.0(3) . . ?
C67 C1 C40 100.6(3) . . ?
C8 C9 C1 105.2(3) . . ?
C10 C9 C8 113.6(3) . . ?
C10 C9 C1 113.4(3) . . ?
C15 C9 C8 109.2(3) . . ?
C15 C9 C1 114.9(3) . . ?
C15 C9 C10 100.7(3) . . ?
C11 C10 C9 124.2(4) . . ?
C11 C10 C13 118.8(4) . . ?
C13 C10 C9 109.8(4) . . ?
C10 C11 C12 121.0(4) . . ?
C10 C11 C18 120.2(4) . . ?
C18 C11 C12 107.6(3) . . ?
C53 C12 C11 107.3(4) . . ?
C67 C12 C11 120.1(4) . . ?
C67 C12 C53 119.7(4) . . ?
C10 C13 C14 108.1(4) . . ?
C16 C13 C10 121.8(4) . . ?
C16 C13 C14 119.5(4) . . ?
C15 C14 C13 108.7(4) . . ?
C52 C14 C13 120.6(4) . . ?
C52 C14 C15 120.1(4) . . ?
C14 C15 C9 109.6(4) . . ?
C39 C15 C9 124.4(4) . . ?
C39 C15 C14 120.2(4) . . ?
C13 C16 C17 119.2(4) . . ?
C13 C16 C23 120.0(4) . . ?
C17 C16 C23 107.7(4) . . ?
C16 C17 C22 108.7(4) . . ?
C18 C17 C16 119.1(4) . . ?
C18 C17 C22 119.8(4) . . ?
C17 C18 C11 120.8(4) . . ?
C17 C18 C19 120.2(4) . . ?
C19 C18 C11 108.3(4) . . ?
C18 C19 C53 108.2(4) . . ?
C20 C19 C18 119.7(4) . . ?
C20 C19 C53 120.9(5) . . ?
C19 C20 C21 120.3(5) . . ?
C19 C20 C45 118.8(5) . . ?
C21 C20 C45 108.1(4) . . ?
C20 C21 C47 107.9(5) . . ?
C22 C21 C20 119.9(5) . . ?
C22 C21 C47 120.0(5) . . ?
C21 C22 C17 120.2(5) . . ?
C21 C22 C25 120.4(5) . . ?
C25 C22 C17 107.3(4) . . ?
C24 C23 C16 120.4(4) . . ?
C24 C23 C25 120.3(4) . . ?
C25 C23 C16 107.5(4) . . ?
C23 C24 C28 119.9(4) . . ?
C23 C24 C52 119.9(4) . . ?
C52 C24 C28 107.9(4) . . ?
C22 C25 C23 108.8(4) . . ?
C26 C25 C22 119.4(4) . . ?
C26 C25 C23 120.0(5) . . ?
C25 C26 C27 118.9(5) . . ?
C25 C26 C48 120.1(4) . . ?
C48 C26 C27 109.0(4) . . ?
C26 C27 C64 107.3(4) . . ?
C28 C27 C26 120.7(5) . . ?
C28 C27 C64 120.1(5) . . ?
C24 C28 C29 107.4(4) . . ?
C27 C28 C24 120.1(5) . . ?
C27 C28 C29 119.8(4) . . ?
C30 C29 C28 107.9(4) . . ?
C34 C29 C28 119.7(4) . . ?
C34 C29 C30 120.4(4) . . ?
C31 C30 C29 119.9(4) . . ?
C31 C30 C52 119.3(4) . . ?
C52 C30 C29 107.9(4) . . ?
C30 C31 C32 119.9(5) . . ?
C30 C31 C39 120.6(4) . . ?
C39 C31 C32 108.5(4) . . ?
C33 C32 C31 120.3(6) . . ?
C33 C32 C37 119.9(5) . . ?
C37 C32 C31 108.2(4) . . ?
C32 C33 C34 119.5(5) . . ?
C32 C33 C36 120.2(5) . . ?
C36 C33 C34 108.2(4) . . ?
C29 C34 C33 120.0(4) . . ?
C29 C34 C35 120.7(4) . . ?
C35 C34 C33 107.4(4) . . ?
C34 C35 C66 108.2(4) . . ?
C64 C35 C34 119.9(4) . . ?
C64 C35 C66 119.9(4) . . ?
C62 C36 C33 119.9(4) . . ?
C62 C36 C66 120.8(4) . . ?
C66 C36 C33 107.9(4) . . ?
C32 C37 C38 108.0(4) . . ?
C43 C37 C32 119.8(5) . . ?
C43 C37 C38 120.3(5) . . ?
C37 C38 C39 107.3(4) . . ?
C40 C38 C37 119.6(5) . . ?
C40 C38 C39 121.7(4) . . ?
C15 C39 C31 119.9(4) . . ?
C15 C39 C38 119.7(4) . . ?
C31 C39 C38 107.9(3) . . ?
C38 C40 C1 123.3(4) . . ?
C38 C40 C42 119.8(4) . . ?
C42 C40 C1 109.6(4) . . ?
C42 C41 C67 108.3(4) . . ?
C55 C41 C42 121.4(4) . . ?
C55 C41 C67 119.8(4) . . ?
C40 C42 C41 108.9(4) . . ?
C63 C42 C40 121.2(4) . . ?
C63 C42 C41 119.2(5) . . ?
C37 C43 C62 119.9(5) . . ?
C37 C43 C63 120.4(4) . . ?
C63 C43 C62 107.5(4) . . ?
C45 C44 C54 119.8(4) . . ?
C45 C44 C58 120.2(4) . . ?
C58 C44 C54 108.1(4) . . ?
C44 C45 C20 120.5(5) . . ?
C44 C45 C46 120.3(4) . . ?
C46 C45 C20 107.2(4) . . ?
C47 C46 C45 108.4(4) . . ?
C65 C46 C45 119.6(4) . . ?
C65 C46 C47 120.2(5) . . ?
C46 C47 C21 108.4(4) . . ?
C48 C47 C21 119.8(5) . . ?
C48 C47 C46 119.9(4) . . ?
C26 C48 C49 107.6(4) . . ?
C47 C48 C26 120.3(4) . . ?
C47 C48 C49 120.1(4) . . ?
C50 C49 C48 119.2(4) . . ?
C50 C49 C64 120.5(5) . . ?
C64 C49 C48 108.2(4) . . ?
C49 C50 C51 119.5(5) . . ?
C49 C50 C65 120.8(4) . . ?
C65 C50 C51 108.2(4) . . ?
C61 C51 C50 107.8(4) . . ?
C66 C51 C50 120.1(4) . . ?
C66 C51 C61 120.2(4) . . ?
C14 C52 C24 119.7(4) . . ?
C14 C52 C30 119.9(4) . . ?
C30 C52 C24 109.0(4) . . ?
C12 C53 C19 108.6(4) . . ?
C54 C53 C12 120.8(4) . . ?
C54 C53 C19 119.5(4) . . ?
C53 C54 C44 120.6(4) . . ?
C53 C54 C55 119.2(4) . . ?
C55 C54 C44 107.7(4) . . ?
C41 C55 C54 119.8(4) . . ?
C41 C55 C56 119.2(4) . . ?
C54 C55 C56 108.2(4) . . ?
C57 C56 C55 119.8(4) . . ?
C57 C56 C58 120.3(4) . . ?
C58 C56 C55 107.6(4) . . ?
C56 C57 C60 119.9(4) . . ?
C56 C57 C63 120.9(4) . . ?
C63 C57 C60 106.9(4) . . ?
C56 C58 C44 108.3(4) . . ?
C59 C58 C44 119.9(4) . . ?
C59 C58 C56 120.3(4) . . ?
C58 C59 C61 119.5(4) . . ?
C58 C59 C65 119.8(4) . . ?
C61 C59 C65 108.4(4) . . ?
C61 C60 C57 119.5(4) . . ?
C61 C60 C62 120.7(4) . . ?
C62 C60 C57 108.0(4) . . ?
C59 C61 C51 107.7(4) . . ?
C60 C61 C51 119.4(4) . . ?
C60 C61 C59 120.5(4) . . ?
C36 C62 C43 120.2(4) . . ?
C36 C62 C60 119.4(4) . . ?
C60 C62 C43 108.2(4) . . ?
C42 C63 C43 118.8(4) . . ?
C42 C63 C57 119.5(5) . . ?
C43 C63 C57 109.3(4) . . ?
C35 C64 C27 119.8(4) . . ?
C35 C64 C49 120.0(4) . . ?
C49 C64 C27 107.9(4) . . ?
C46 C65 C50 119.7(4) . . ?
C46 C65 C59 120.2(4) . . ?
C50 C65 C59 107.9(4) . . ?
C36 C66 C35 108.3(4) . . ?
C51 C66 C35 120.0(4) . . ?
C51 C66 C36 119.6(4) . . ?
C12 C67 C1 124.2(4) . . ?
C12 C67 C41 120.8(4) . . ?
C41 C67 C1 109.5(3) . . ?
C14A C33A C34A 109(2) . . ?
C32A C33A C14A 123.3(19) . . ?
C32A C33A C34A 118(2) . . ?
C34A C13A C1A 115.9(18) . . ?
C12A C13A C34A 117(2) . . ?
C12A C13A C1A 121.7(17) . . ?
C19A C10A C9A 113.6(19) . . ?
C11A C10A C19A 120(2) . . ?
C11A C10A C9A 121(2) . . ?
C10A C19A C18A 104.7(19) . . ?
C20A C19A C10A 121(2) . . ?
C20A C19A C18A 120.3(19) . . ?
C55A C53A C54A 109(3) . . ?
C55A C53A C67A 117(2) . . ?
C67A C53A C54A 119(2) . . ?
C57A C54A C53A 107(2) . . ?
C51A C54A C53A 120(2) . . ?
C51A C54A C57A 119(2) . . ?
C53A C55A C64A 122(2) . . ?
C53A C55A C56A 112(3) . . ?
C64A C55A C56A 116(3) . . ?
C55A C64A C63A 120(2) . . ?
C42A C64A C55A 119(3) . . ?
C42A C64A C63A 109(2) . . ?
C64A C42A C41A 109(3) . . ?
C43A C42A C64A 121(3) . . ?
C43A C42A C41A 117(2) . . ?
C42A C41A C65A 107(2) . . ?
C38A C41A C42A 122(2) . . ?
C38A C41A C65A 116(2) . . ?
C63A C65A C41A 106(2) . . ?
C66A C65A C41A 121(2) . . ?
C66A C65A C63A 120(2) . . ?
C64A C63A C65A 108(2) . . ?
C62A C63A C64A 121(2) . . ?
C62A C63A C65A 119(2) . . ?
C18A C17A C9A 118(2) . . ?
C18A C17A C16A 114(2) . . ?
C16A C17A C9A 120(2) . . ?
C17A C18A C19A 105(2) . . ?
C23A C18A C19A 118(2) . . ?
C23A C18A C17A 129(2) . . ?
C33A C14A C1A 115.8(16) . . ?
C15A C14A C33A 118(2) . . ?
C15A C14A C1A 119.9(18) . . ?
C13A C34A C33A 106(2) . . ?
C35A C34A C33A 120(2) . . ?
C35A C34A C13A 123(2) . . ?
C55A C56A C57A 104(2) . . ?
C61A C56A C55A 124(2) . . ?
C61A C56A C57A 119(2) . . ?
C54A C57A C56A 109(2) . . ?
C59A C57A C54A 122(3) . . ?
C59A C57A C56A 119(2) . . ?
C5A C6A C7A 117(2) . . ?
F6A C6A C5A 129(3) . . ?
F6A C6A C7A 114(2) . . ?
C6A C5A C4A 127(3) . . ?
C6A C5A F5A 114(3) . . ?
C4A C5A F5A 119(3) . . ?
C5A C4A C3A 120(3) . . ?
C5A C4A F4A 121(3) . . ?
C3A C4A F4A 119(2) . . ?
C4A C3A F3A 116(2) . . ?
C4A C3A C2A 120(2) . . ?
F3A C3A C2A 124.4(17) . . ?
C17A C9A C10A 94.9(15) . . ?
C8A C9A C10A 108.6(14) . . ?
C8A C9A C17A 110.1(13) . . ?
C1A C9A C10A 116.6(14) . . ?
C1A C9A C17A 118.0(14) . . ?
C1A C9A C8A 108.0 . . ?
F2A C8A F1A 102.6(10) . . ?
F2A C8A C9A 121.2(13) . . ?
F2A C8A C7A 108.5(11) . . ?
C9A C8A F1A 113.6(12) . . ?
C9A C8A C7A 108.0 . . ?
C7A C8A F1A 101.0(10) . . ?
C8A C7A C6A 135.8(15) . . ?
C2A C7A C6A 116.2(15) . . ?
C2A C7A C8A 108.0 . . ?
C7A C2A C3A 120.4(14) . . ?
C1A C2A C3A 131.4(14) . . ?
C1A C2A C7A 108.0 . . ?
C14A C1A C13A 91.7(12) . . ?
C9A C1A C13A 116.4(13) . . ?
C9A C1A C14A 117.8(12) . . ?
C9A C1A C2A 108.0 . . ?
C2A C1A C13A 110.1(12) . . ?
C2A C1A C14A 112.1(13) . . ?
C32A C37A C66A 108.0 . . ?
C32A C37A C36A 118.1(14) . . ?
C66A C37A C36A 120.9(15) . . ?
C33A C32A C37A 122.2(15) . . ?
C33A C32A C31A 116.7(15) . . ?
C37A C32A C31A 108.0 . . ?
C32A C31A C30A 108.0 . . ?
C32A C31A C27A 121.4(14) . . ?
C30A C31A C27A 118.9(15) . . ?
C31A C30A C29A 121.2(14) . . ?
C66A C30A C31A 108.0 . . ?
C66A C30A C29A 118.7(15) . . ?
C37A C66A C65A 119.1(16) . . ?
C30A C66A C65A 121.1(15) . . ?
C30A C66A C37A 108.0 . . ?
C35A C40A C39A 108.0 . . ?
C35A C40A C46A 117.7(14) . . ?
C39A C40A C46A 122.2(14) . . ?
C34A C35A C40A 119.2(18) . . ?
C34A C35A C36A 120.5(18) . . ?
C40A C35A C36A 108.0 . . ?
C35A C36A C37A 121.4(15) . . ?
C35A C36A C38A 108.0 . . ?
C38A C36A C37A 119.4(15) . . ?
C41A C38A C36A 122.9(16) . . ?
C41A C38A C39A 118.2(17) . . ?
C39A C38A C36A 108.0 . . ?
C38A C39A C40A 108.0 . . ?
C44A C39A C40A 117.0(18) . . ?
C44A C39A C38A 120.5(18) . . ?
C19A C20A C21A 119.5(16) . . ?
C19A C20A C49A 120.3(15) . . ?
C21A C20A C49A 108.0 . . ?
C20A C21A C51A 108.0 . . ?
C22A C21A C20A 119.9(15) . . ?
C22A C21A C51A 120.4(15) . . ?
C54A C51A C21A 119.9(17) . . ?
C54A C51A C50A 121.6(16) . . ?
C50A C51A C21A 108.0 . . ?
C51A C50A C49A 108.0 . . ?
C52A C50A C51A 118.5(16) . . ?
C52A C50A C49A 121.8(16) . . ?
C20A C49A C48A 118.3(14) . . ?
C50A C49A C20A 108.0 . . ?
C50A C49A C48A 120.4(14) . . ?
C29A C28A C60A 108.0 . . ?
C26A C28A C60A 120.3(19) . . ?
C26A C28A C29A 120.1(19) . . ?
C61A C60A C28A 108.0 . . ?
C58A C60A C28A 122.2(16) . . ?
C58A C60A C61A 119.3(17) . . ?
C56A C61A C60A 120.8(18) . . ?
C56A C61A C62A 119.4(17) . . ?
C60A C61A C62A 108.0 . . ?
C61A C62A C63A 119.2(18) . . ?
C29A C62A C63A 120.1(17) . . ?
C29A C62A C61A 108.0 . . ?
C28A C29A C30A 118.6(15) . . ?
C62A C29A C30A 121.4(16) . . ?
C62A C29A C28A 108.0 . . ?
C50A C52A C45A 116(2) . . ?
C50A C52A C67A 123(2) . . ?
C67A C52A C45A 108.0 . . ?
C52A C45A C47A 126(2) . . ?
C44A C45A C52A 108.0 . . ?
C44A C45A C47A 116(2) . . ?
C39A C44A C45A 125(2) . . ?
C39A C44A C43A 119(2) . . ?
C45A C44A C43A 108.0 . . ?
C42A C43A C44A 123(2) . . ?
C42A C43A C67A 118(2) . . ?
C67A C43A C44A 108.0 . . ?
C52A C67A C53A 117(2) . . ?
C43A C67A C53A 122(2) . . ?
C43A C67A C52A 108.0 . . ?
C60A C58A C59A 121.0(16) . . ?
C60A C58A C24A 119.0(15) . . ?
C24A C58A C59A 108.0 . . ?
C57A C59A C58A 120.7(18) . . ?
C57A C59A C22A 120.2(19) . . ?
C22A C59A C58A 108.0 . . ?
C21A C22A C59A 118.4(15) . . ?
C21A C22A C23A 121.3(15) . . ?
C59A C22A C23A 108.0 . . ?
C18A C23A C22A 120.5(16) . . ?
C18A C23A C24A 117.1(16) . . ?
C22A C23A C24A 108.0 . . ?
C58A C24A C25A 118.3(18) . . ?
C23A C24A C58A 108.0 . . ?
C23A C24A C25A 118.8(17) . . ?
C28A C26A C27A 123(2) . . ?
C28A C26A C25A 118(2) . . ?
C25A C26A C27A 108.0 . . ?
C26A C27A C31A 119(2) . . ?
C15A C27A C31A 119.9(19) . . ?
C15A C27A C26A 108.0 . . ?
C14A C15A C27A 120.5(19) . . ?
C14A C15A C16A 118.6(18) . . ?
C27A C15A C16A 108.0 . . ?
C15A C16A C17A 123(2) . . ?
C25A C16A C17A 119(2) . . ?
C25A C16A C15A 108.0 . . ?
C26A C25A C24A 122(2) . . ?
C16A C25A C24A 122(2) . . ?
C16A C25A C26A 108.0 . . ?
C11A C48A C49A 122.0(14) . . ?
C47A C48A C49A 119.0(14) . . ?
C47A C48A C11A 108.0 . . ?
C48A C11A C10A 118.0(16) . . ?
C12A C11A C10A 122.4(16) . . ?
C12A C11A C48A 108.0 . . ?
C13A C12A C11A 118.5(15) . . ?
C13A C12A C46A 121.3(16) . . ?
C11A C12A C46A 108.0 . . ?
C12A C46A C40A 121.8(15) . . ?
C12A C46A C47A 108.0 . . ?
C47A C46A C40A 117.7(14) . . ?
C48A C47A C45A 116.8(17) . . ?
C48A C47A C46A 108.0 . . ?
C46A C47A C45A 122.0(18) . . ?

loop_
_geom_torsion_atom_site_label_1
_geom_torsion_atom_site_label_2
_geom_torsion_atom_site_label_3
_geom_torsion_atom_site_label_4
_geom_torsion
_geom_torsion_site_symmetry_1
_geom_torsion_site_symmetry_2
_geom_torsion_site_symmetry_3
_geom_torsion_site_symmetry_4
_geom_torsion_publ_flag
F3_a C3_a C4_a F4_a -0.6(7) . . . . ?
C2 C3 C4 F4 -179.7(4) . . . . ?
F3 C3 C4 C5 179.1(4) . . . . ?
C2 C3 C4 C5 -0.1(7) . . . . ?
F4 C4 C5 F5 0.4(8) . . . . ?
C3 C4 C5 F5 -179.3(5) . . . . ?
F4 C4 C5 C6 179.2(5) . . . . ?
C3 C4 C5 C6 -0.4(8) . . . . ?
F5 C5 C6 F6 2.6(8) . . . . ?
C4 C5 C6 F6 -176.2(4) . . . . ?
F5 C5 C6 C7 -179.7(5) . . . . ?
C4 C5 C6 C7 1.5(8) . . . . ?
F6 C6 C7 C2 175.6(4) . . . . ?
C5 C6 C7 C2 -2.1(7) . . . . ?
F6 C6 C7 C8 0.8(7) . . . . ?
C5 C6 C7 C8 -176.8(4) . . . . ?
C2 C7 C8 F1 133.6(4) . . . . ?
C6 C7 C8 F1 -51.3(6) . . . . ?
C2 C7 C8 F2 -109.3(4) . . . . ?
C6 C7 C8 F2 65.8(5) . . . . ?
C2 C7 C8 C9 10.1(4) . . . . ?
C6 C7 C8 C9 -174.7(4) . . . . ?
C6 C7 C2 C3 1.6(6) . . . . ?
C8 C7 C2 C3 177.0(4) . . . . ?
C6 C7 C2 C1 179.5(4) . . . . ?
C8 C7 C2 C1 -5.0(5) . . . . ?
F3 C3 C2 C7 -179.6(4) . . . . ?
C4 C3 C2 C7 -0.5(6) . . . . ?
F3 C3 C2 C1 2.8(6) . . . . ?
C4 C3 C2 C1 -178.1(4) . . . . ?
C7 C2 C1 C67 -124.7(4) . . . . ?
C3 C2 C1 C67 53.1(5) . . . . ?
C7 C2 C1 C40 122.5(4) . . . . ?
C3 C2 C1 C40 -59.7(6) . . . . ?
C7 C2 C1 C9 -2.1(4) . . . . ?
C3 C2 C1 C9 175.6(4) . . . . ?
F1 C8 C9 C15 100.3(4) . . . . ?
F2 C8 C9 C15 -15.6(4) . . . . ?
C7 C8 C9 C15 -134.7(3) . . . . ?
F1 C8 C9 C10 -11.2(4) . . . . ?
F2 C8 C9 C10 -127.1(3) . . . . ?
C7 C8 C9 C10 113.8(3) . . . . ?
F1 C8 C9 C1 -135.8(3) . . . . ?
F2 C8 C9 C1 108.3(3) . . . . ?
C7 C8 C9 C1 -10.8(4) . . . . ?
C67 C1 C9 C15 -113.2(4) . . . . ?
C2 C1 C9 C15 128.0(3) . . . . ?
C40 C1 C9 C15 2.1(5) . . . . ?
C67 C1 C9 C10 1.9(5) . . . . ?
C2 C1 C9 C10 -116.9(4) . . . . ?
C40 C1 C9 C10 117.2(4) . . . . ?
C67 C1 C9 C8 126.6(3) . . . . ?
C2 C1 C9 C8 7.8(4) . . . . ?
C40 C1 C9 C8 -118.1(4) . . . . ?
C15 C9 C10 C11 132.9(4) . . . . ?
C8 C9 C10 C11 -110.5(5) . . . . ?
C1 C9 C10 C11 9.5(6) . . . . ?
C15 C9 C10 C13 -16.9(4) . . . . ?
C8 C9 C10 C13 99.7(4) . . . . ?
C1 C9 C10 C13 -140.3(3) . . . . ?
C13 C10 C11 C18 -2.1(6) . . . . ?
C9 C10 C11 C18 -149.5(4) . . . . ?
C13 C10 C11 C12 137.2(4) . . . . ?
C9 C10 C11 C12 -10.1(6) . . . . ?
C10 C11 C12 C67 -2.3(6) . . . . ?
C18 C11 C12 C67 141.5(4) . . . . ?
C10 C11 C12 C53 -143.4(4) . . . . ?
C18 C11 C12 C53 0.3(4) . . . . ?
C11 C10 C13 C16 3.6(6) . . . . ?
C9 C10 C13 C16 155.3(4) . . . . ?
C11 C10 C13 C14 -140.5(4) . . . . ?
C9 C10 C13 C14 11.1(5) . . . . ?
C16 C13 C14 C52 -0.5(6) . . . . ?
C10 C13 C14 C52 144.7(4) . . . . ?
C16 C13 C14 C15 -145.0(4) . . . . ?
C10 C13 C14 C15 0.2(5) . . . . ?
C52 C14 C15 C39 -1.9(6) . . . . ?
C13 C14 C15 C39 142.7(4) . . . . ?
C52 C14 C15 C9 -156.2(4) . . . . ?
C13 C14 C15 C9 -11.5(4) . . . . ?
C10 C9 C15 C39 -135.9(4) . . . . ?
C8 C9 C15 C39 104.3(4) . . . . ?
C1 C9 C15 C39 -13.6(6) . . . . ?
C10 C9 C15 C14 17.0(4) . . . . ?
C8 C9 C15 C14 -102.8(4) . . . . ?
C1 C9 C15 C14 139.3(4) . . . . ?
C10 C13 C16 C17 -2.7(6) . . . . ?
C14 C13 C16 C17 137.6(4) . . . . ?
C10 C13 C16 C23 -139.1(4) . . . . ?
C14 C13 C16 C23 1.2(6) . . . . ?
C13 C16 C17 C18 0.3(6) . . . . ?
C23 C16 C17 C18 141.4(4) . . . . ?
C13 C16 C17 C22 -141.7(4) . . . . ?
C23 C16 C17 C22 -0.5(5) . . . . ?
C16 C17 C18 C19 -139.1(4) . . . . ?
C22 C17 C18 C19 -1.3(6) . . . . ?
C16 C17 C18 C11 1.2(6) . . . . ?
C22 C17 C18 C11 138.9(4) . . . . ?
C10 C11 C18 C17 -0.2(6) . . . . ?
C12 C11 C18 C17 -144.3(4) . . . . ?
C10 C11 C18 C19 144.2(4) . . . . ?
C12 C11 C18 C19 0.1(4) . . . . ?
C17 C18 C19 C20 0.1(7) . . . . ?
C11 C18 C19 C20 -144.6(5) . . . . ?
C17 C18 C19 C53 144.1(4) . . . . ?
C11 C18 C19 C53 -0.5(5) . . . . ?
C18 C19 C20 C21 1.3(7) . . . . ?
C53 C19 C20 C21 -138.2(5) . . . . ?
C18 C19 C20 C45 138.3(5) . . . . ?
C53 C19 C20 C45 -1.2(8) . . . . ?
C19 C20 C21 C22 -1.3(8) . . . . ?
C45 C20 C21 C22 -142.3(7) . . . . ?
C19 C20 C21 C47 141.0(6) . . . . ?
C45 C20 C21 C47 0.0(6) . . . . ?
C20 C21 C22 C25 137.9(5) . . . . ?
C47 C21 C22 C25 0.1(9) . . . . ?
C20 C21 C22 C17 0.0(8) . . . . ?
C47 C21 C22 C17 -137.8(5) . . . . ?
C18 C17 C22 C21 1.3(7) . . . . ?
C16 C17 C22 C21 142.9(5) . . . . ?
C18 C17 C22 C25 -141.4(4) . . . . ?
C16 C17 C22 C25 0.3(5) . . . . ?
C13 C16 C23 C24 -1.6(6) . . . . ?
C17 C16 C23 C24 -142.4(4) . . . . ?
C13 C16 C23 C25 141.4(4) . . . . ?
C17 C16 C23 C25 0.6(4) . . . . ?
C25 C23 C24 C52 -137.1(4) . . . . ?
C16 C23 C24 C52 1.2(6) . . . . ?
C25 C23 C24 C28 0.6(6) . . . . ?
C16 C23 C24 C28 138.9(4) . . . . ?
C21 C22 C25 C26 0.4(7) . . . . ?
C17 C22 C25 C26 143.0(4) . . . . ?
C21 C22 C25 C23 -142.5(5) . . . . ?
C17 C22 C25 C23 0.1(5) . . . . ?
C24 C23 C25 C26 0.0(6) . . . . ?
C16 C23 C25 C26 -143.0(4) . . . . ?
C24 C23 C25 C22 142.6(4) . . . . ?
C16 C23 C25 C22 -0.4(5) . . . . ?
C22 C25 C26 C48 -0.6(6) . . . . ?
C23 C25 C26 C48 138.2(4) . . . . ?
C22 C25 C26 C27 -139.1(5) . . . . ?
C23 C25 C26 C27 -0.4(6) . . . . ?
C25 C26 C27 C28 0.2(7) . . . . ?
C48 C26 C27 C28 -142.5(4) . . . . ?
C25 C26 C27 C64 143.0(4) . . . . ?
C48 C26 C27 C64 0.3(5) . . . . ?
C26 C27 C28 C24 0.4(6) . . . . ?
C64 C27 C28 C24 -137.8(4) . . . . ?
C26 C27 C28 C29 137.2(5) . . . . ?
C64 C27 C28 C29 -0.9(6) . . . . ?
C23 C24 C28 C27 -0.8(6) . . . . ?
C52 C24 C28 C27 141.4(4) . . . . ?
C23 C24 C28 C29 -142.4(4) . . . . ?
C52 C24 C28 C29 -0.2(5) . . . . ?
C27 C28 C29 C34 0.5(6) . . . . ?
C24 C28 C29 C34 142.3(4) . . . . ?
C27 C28 C29 C30 -142.1(4) . . . . ?
C24 C28 C29 C30 -0.4(5) . . . . ?
C34 C29 C30 C31 -0.4(6) . . . . ?
C28 C29 C30 C31 141.9(4) . . . . ?
C34 C29 C30 C52 -141.5(4) . . . . ?
C28 C29 C30 C52 0.8(5) . . . . ?
C52 C30 C31 C39 -2.4(7) . . . . ?
C29 C30 C31 C39 -139.1(4) . . . . ?
C52 C30 C31 C32 137.7(5) . . . . ?
C29 C30 C31 C32 0.9(6) . . . . ?
C30 C31 C32 C33 -0.8(8) . . . . ?
C39 C31 C32 C33 143.5(6) . . . . ?
C30 C31 C32 C37 -144.0(5) . . . . ?
C39 C31 C32 C37 0.4(5) . . . . ?
C37 C32 C33 C36 1.0(7) . . . . ?
C31 C32 C33 C36 -137.9(5) . . . . ?
C37 C32 C33 C34 139.1(5) . . . . ?
C31 C32 C33 C34 0.2(8) . . . . ?
C30 C29 C34 C35 137.9(4) . . . . ?
C28 C29 C34 C35 0.0(6) . . . . ?
C30 C29 C34 C33 -0.2(6) . . . . ?
C28 C29 C34 C33 -138.2(4) . . . . ?
C32 C33 C34 C29 0.3(7) . . . . ?
C36 C33 C34 C29 142.9(4) . . . . ?
C32 C33 C34 C35 -142.7(5) . . . . ?
C36 C33 C34 C35 -0.1(5) . . . . ?
C29 C34 C35 C64 -0.1(6) . . . . ?
C33 C34 C35 C64 142.6(4) . . . . ?
C29 C34 C35 C66 -142.8(4) . . . . ?
C33 C34 C35 C66 0.0(5) . . . . ?
C32 C33 C36 C62 -1.2(7) . . . . ?
C34 C33 C36 C62 -143.5(4) . . . . ?
C32 C33 C36 C66 142.5(5) . . . . ?
C34 C33 C36 C66 0.2(5) . . . . ?
C33 C32 C37 C43 -0.4(7) . . . . ?
C31 C32 C37 C43 142.9(7) . . . . ?
C33 C32 C37 C38 -143.3(7) . . . . ?
C31 C32 C37 C38 0.0(5) . . . . ?
C43 C37 C38 C40 0.9(8) . . . . ?
C32 C37 C38 C40 143.7(5) . . . . ?
C43 C37 C38 C39 -143.1(6) . . . . ?
C32 C37 C38 C39 -0.3(5) . . . . ?
C14 C15 C39 C31 0.6(6) . . . . ?
C9 C15 C39 C31 150.9(4) . . . . ?
C14 C15 C39 C38 -136.9(4) . . . . ?
C9 C15 C39 C38 13.4(6) . . . . ?
C30 C31 C39 C15 1.6(7) . . . . ?
C32 C31 C39 C15 -142.5(5) . . . . ?
C30 C31 C39 C38 143.5(4) . . . . ?
C32 C31 C39 C38 -0.6(5) . . . . ?
C40 C38 C39 C15 -0.5(7) . . . . ?
C37 C38 C39 C15 142.6(5) . . . . ?
C40 C38 C39 C31 -142.5(4) . . . . ?
C37 C38 C39 C31 0.6(5) . . . . ?
C37 C38 C40 C42 -3.1(6) . . . . ?
C39 C38 C40 C42 135.7(5) . . . . ?
C37 C38 C40 C1 -149.9(5) . . . . ?
C39 C38 C40 C1 -11.2(7) . . . . ?
C67 C1 C40 C38 133.1(4) . . . . ?
C2 C1 C40 C38 -109.0(5) . . . . ?
C9 C1 C40 C38 9.6(6) . . . . ?
C67 C1 C40 C42 -16.7(4) . . . . ?
C2 C1 C40 C42 101.3(4) . . . . ?
C9 C1 C40 C42 -140.2(4) . . . . ?
C38 C40 C42 C63 3.7(6) . . . . ?
C1 C40 C42 C63 154.7(4) . . . . ?
C38 C40 C42 C41 -140.4(4) . . . . ?
C1 C40 C42 C41 10.7(5) . . . . ?
C55 C41 C42 C63 0.3(7) . . . . ?
C67 C41 C42 C63 -144.2(4) . . . . ?
C55 C41 C42 C40 145.2(4) . . . . ?
C67 C41 C42 C40 0.6(5) . . . . ?
C32 C37 C43 C63 -137.8(5) . . . . ?
C38 C37 C43 C63 0.6(9) . . . . ?
C32 C37 C43 C62 0.0(7) . . . . ?
C38 C37 C43 C62 138.4(5) . . . . ?
C58 C44 C45 C46 0.0(6) . . . . ?
C54 C44 C45 C46 138.2(4) . . . . ?
C58 C44 C45 C20 -137.9(5) . . . . ?
C54 C44 C45 C20 0.3(6) . . . . ?
C19 C20 C45 C44 1.0(7) . . . . ?
C21 C20 C45 C44 142.7(5) . . . . ?
C19 C20 C45 C46 -141.8(5) . . . . ?
C21 C20 C45 C46 -0.1(5) . . . . ?
C44 C45 C46 C65 0.3(7) . . . . ?
C20 C45 C46 C65 143.1(5) . . . . ?
C44 C45 C46 C47 -142.6(4) . . . . ?
C20 C45 C46 C47 0.2(5) . . . . ?
C65 C46 C47 C48 -0.1(7) . . . . ?
C45 C46 C47 C48 142.5(4) . . . . ?
C65 C46 C47 C21 -142.8(5) . . . . ?
C45 C46 C47 C21 -0.2(5) . . . . ?
C22 C21 C47 C48 -0.4(8) . . . . ?
C20 C21 C47 C48 -142.6(5) . . . . ?
C22 C21 C47 C46 142.4(6) . . . . ?
C20 C21 C47 C46 0.1(6) . . . . ?
C46 C47 C48 C26 -138.3(5) . . . . ?
C21 C47 C48 C26 0.3(7) . . . . ?
C46 C47 C48 C49 -0.2(7) . . . . ?
C21 C47 C48 C49 138.3(5) . . . . ?
C25 C26 C48 C47 0.2(6) . . . . ?
C27 C26 C48 C47 142.5(4) . . . . ?
C25 C26 C48 C49 -142.5(4) . . . . ?
C27 C26 C48 C49 -0.2(5) . . . . ?
C47 C48 C49 C50 0.0(7) . . . . ?
C26 C48 C49 C50 142.8(4) . . . . ?
C47 C48 C49 C64 -142.6(4) . . . . ?
C26 C48 C49 C64 0.1(5) . . . . ?
C64 C49 C50 C65 138.5(4) . . . . ?
C48 C49 C50 C65 0.4(6) . . . . ?
C64 C49 C50 C51 -0.7(6) . . . . ?
C48 C49 C50 C51 -138.7(4) . . . . ?
C49 C50 C51 C66 0.9(6) . . . . ?
C65 C50 C51 C66 -142.8(4) . . . . ?
C49 C50 C51 C61 143.8(4) . . . . ?
C65 C50 C51 C61 0.1(5) . . . . ?
C15 C14 C52 C30 1.1(6) . . . . ?
C13 C14 C52 C30 -139.4(4) . . . . ?
C15 C14 C52 C24 140.6(4) . . . . ?
C13 C14 C52 C24 0.1(6) . . . . ?
C31 C30 C52 C14 1.0(6) . . . . ?
C29 C30 C52 C14 142.4(4) . . . . ?
C31 C30 C52 C24 -142.3(4) . . . . ?
C29 C30 C52 C24 -1.0(5) . . . . ?
C23 C24 C52 C14 -0.5(6) . . . . ?
C28 C24 C52 C14 -142.7(4) . . . . ?
C23 C24 C52 C30 142.9(4) . . . . ?
C28 C24 C52 C30 0.7(5) . . . . ?
C67 C12 C53 C54 1.6(6) . . . . ?
C11 C12 C53 C54 142.9(4) . . . . ?
C67 C12 C53 C19 -142.0(4) . . . . ?
C11 C12 C53 C19 -0.7(4) . . . . ?
C20 C19 C53 C54 0.2(7) . . . . ?
C18 C19 C53 C54 -143.4(4) . . . . ?
C20 C19 C53 C12 144.3(5) . . . . ?
C18 C19 C53 C12 0.8(5) . . . . ?
C12 C53 C54 C55 -1.2(6) . . . . ?
C19 C53 C54 C55 138.5(4) . . . . ?
C12 C53 C54 C44 -138.6(4) . . . . ?
C19 C53 C54 C44 1.2(6) . . . . ?
C45 C44 C54 C53 -1.4(6) . . . . ?
C58 C44 C54 C53 141.3(4) . . . . ?
C45 C44 C54 C55 -143.0(4) . . . . ?
C58 C44 C54 C55 -0.3(4) . . . . ?
C42 C41 C55 C54 -138.1(4) . . . . ?
C67 C41 C55 C54 2.6(6) . . . . ?
C42 C41 C55 C56 -1.0(7) . . . . ?
C67 C41 C55 C56 139.7(4) . . . . ?
C53 C54 C55 C41 -0.9(6) . . . . ?
C44 C54 C55 C41 141.4(4) . . . . ?
C53 C54 C55 C56 -142.1(4) . . . . ?
C44 C54 C55 C56 0.1(5) . . . . ?
C41 C55 C56 C57 1.0(6) . . . . ?
C54 C55 C56 C57 142.5(4) . . . . ?
C41 C55 C56 C58 -141.4(4) . . . . ?
C54 C55 C56 C58 0.1(5) . . . . ?
C58 C56 C57 C63 137.3(4) . . . . ?
C55 C56 C57 C63 -0.5(6) . . . . ?
C58 C56 C57 C60 -0.1(6) . . . . ?
C55 C56 C57 C60 -137.8(4) . . . . ?
C57 C56 C58 C59 0.7(6) . . . . ?
C55 C56 C58 C59 142.9(4) . . . . ?
C57 C56 C58 C44 -142.5(4) . . . . ?
C55 C56 C58 C44 -0.3(5) . . . . ?
C45 C44 C58 C59 -0.5(6) . . . . ?
C54 C44 C58 C59 -143.0(4) . . . . ?
C45 C44 C58 C56 142.9(4) . . . . ?
C54 C44 C58 C56 0.4(5) . . . . ?
C56 C58 C59 C61 -0.6(6) . . . . ?
C44 C58 C59 C61 138.5(4) . . . . ?
C56 C58 C59 C65 -138.4(4) . . . . ?
C44 C58 C59 C65 0.6(6) . . . . ?
C56 C57 C60 C61 -0.6(6) . . . . ?
C63 C57 C60 C61 -143.2(4) . . . . ?
C56 C57 C60 C62 142.4(4) . . . . ?
C63 C57 C60 C62 -0.1(4) . . . . ?
C62 C60 C61 C59 -137.6(4) . . . . ?
C57 C60 C61 C59 0.7(6) . . . . ?
C62 C60 C61 C51 0.0(6) . . . . ?
C57 C60 C61 C51 138.3(4) . . . . ?
C58 C59 C61 C60 -0.2(6) . . . . ?
C65 C59 C61 C60 142.0(4) . . . . ?
C58 C59 C61 C51 -142.1(4) . . . . ?
C65 C59 C61 C51 0.1(5) . . . . ?
C66 C51 C61 C60 0.4(6) . . . . ?
C50 C51 C61 C60 -142.5(4) . . . . ?
C66 C51 C61 C59 142.8(4) . . . . ?
C50 C51 C61 C59 -0.1(5) . . . . ?
C66 C36 C62 C60 -0.3(6) . . . . ?
C33 C36 C62 C60 138.7(4) . . . . ?
C66 C36 C62 C43 -138.2(4) . . . . ?
C33 C36 C62 C43 0.8(6) . . . . ?
C61 C60 C62 C36 0.0(6) . . . . ?
C57 C60 C62 C36 -142.5(4) . . . . ?
C61 C60 C62 C43 142.4(4) . . . . ?
C57 C60 C62 C43 -0.1(4) . . . . ?
C37 C43 C62 C36 -0.2(7) . . . . ?
C63 C43 C62 C36 142.3(4) . . . . ?
C37 C43 C62 C60 -142.3(5) . . . . ?
C63 C43 C62 C60 0.3(5) . . . . ?
C40 C42 C63 C43 -2.1(6) . . . . ?
C41 C42 C63 C43 138.4(5) . . . . ?
C40 C42 C63 C57 -140.2(4) . . . . ?
C41 C42 C63 C57 0.2(6) . . . . ?
C37 C43 C63 C42 0.0(7) . . . . ?
C62 C43 C63 C42 -142.4(4) . . . . ?
C37 C43 C63 C57 142.0(5) . . . . ?
C62 C43 C63 C57 -0.4(5) . . . . ?
C56 C57 C63 C42 -0.2(6) . . . . ?
C60 C57 C63 C42 142.0(4) . . . . ?
C56 C57 C63 C43 -141.8(4) . . . . ?
C60 C57 C63 C43 0.3(5) . . . . ?
C34 C35 C64 C49 -137.9(4) . . . . ?
C66 C35 C64 C49 0.5(6) . . . . ?
C34 C35 C64 C27 -0.3(6) . . . . ?
C66 C35 C64 C27 138.1(4) . . . . ?
C50 C49 C64 C35 0.0(6) . . . . ?
C48 C49 C64 C35 142.1(4) . . . . ?
C50 C49 C64 C27 -142.1(4) . . . . ?
C48 C49 C64 C27 0.0(5) . . . . ?
C28 C27 C64 C35 0.8(6) . . . . ?
C26 C27 C64 C35 -142.3(4) . . . . ?
C28 C27 C64 C49 142.9(4) . . . . ?
C26 C27 C64 C49 -0.2(5) . . . . ?
C47 C46 C65 C50 0.5(6) . . . . ?
C45 C46 C65 C50 -138.0(4) . . . . ?
C47 C46 C65 C59 138.4(5) . . . . ?
C45 C46 C65 C59 -0.1(6) . . . . ?
C49 C50 C65 C46 -0.7(6) . . . . ?
C51 C50 C65 C46 142.5(4) . . . . ?
C49 C50 C65 C59 -143.2(4) . . . . ?
C51 C50 C65 C59 0.0(5) . . . . ?
C58 C59 C65 C46 -0.3(6) . . . . ?
C61 C59 C65 C46 -142.3(4) . . . . ?
C58 C59 C65 C50 141.9(4) . . . . ?
C61 C59 C65 C50 -0.1(5) . . . . ?
C61 C51 C66 C36 -0.7(6) . . . . ?
C50 C51 C66 C36 137.7(4) . . . . ?
C61 C51 C66 C35 -138.8(4) . . . . ?
C50 C51 C66 C35 -0.4(6) . . . . ?
C62 C36 C66 C51 0.7(6) . . . . ?
C33 C36 C66 C51 -142.7(4) . . . . ?
C62 C36 C66 C35 143.1(4) . . . . ?
C33 C36 C66 C35 -0.2(5) . . . . ?
C64 C35 C66 C51 -0.3(6) . . . . ?
C34 C35 C66 C51 142.4(4) . . . . ?
C64 C35 C66 C36 -142.5(4) . . . . ?
C34 C35 C66 C36 0.1(5) . . . . ?
C53 C12 C67 C41 0.2(6) . . . . ?
C11 C12 C67 C41 -136.2(4) . . . . ?
C53 C12 C67 C1 151.2(4) . . . . ?
C11 C12 C67 C1 14.7(6) . . . . ?
C55 C41 C67 C12 -2.3(6) . . . . ?
C42 C41 C67 C12 142.9(4) . . . . ?
C55 C41 C67 C1 -157.1(4) . . . . ?
C42 C41 C67 C1 -11.8(5) . . . . ?
C2 C1 C67 C12 100.8(4) . . . . ?
C40 C1 C67 C12 -136.8(4) . . . . ?
C9 C1 C67 C12 -14.0(5) . . . . ?
C2 C1 C67 C41 -105.4(4) . . . . ?
C40 C1 C67 C41 17.0(4) . . . . ?
C9 C1 C67 C41 139.7(4) . . . . ?
C11A C10A C19A C20A 0(3) . . . . ?
C9A C10A C19A C20A -155.2(18) . . . . ?
C11A C10A C19A C18A 140(2) . . . . ?
C9A C10A C19A C18A -15(2) . . . . ?
C55A C53A C54A C51A 139(2) . . . . ?
C67A C53A C54A C51A 1(3) . . . . ?
C55A C53A C54A C57A -1(3) . . . . ?
C67A C53A C54A C57A -140(2) . . . . ?
C67A C53A C55A C64A -3(4) . . . . ?
C54A C53A C55A C64A -142(3) . . . . ?
C67A C53A C55A C56A 141(2) . . . . ?
C54A C53A C55A C56A 2(3) . . . . ?
C53A C55A C64A C42A 2(4) . . . . ?
C56A C55A C64A C42A -140(3) . . . . ?
C53A C55A C64A C63A 141(3) . . . . ?
C56A C55A C64A C63A -1(4) . . . . ?
C55A C64A C42A C43A 2(4) . . . . ?
C63A C64A C42A C43A -141(3) . . . . ?
C55A C64A C42A C41A 144(2) . . . . ?
C63A C64A C42A C41A 1(3) . . . . ?
C43A C42A C41A C38A 4(3) . . . . ?
C64A C42A C41A C38A -139(2) . . . . ?
C43A C42A C41A C65A 142(2) . . . . ?
C64A C42A C41A C65A -1(3) . . . . ?
C38A C41A C65A C66A 0(3) . . . . ?
C42A C41A C65A C66A -140(2) . . . . ?
C38A C41A C65A C63A 142(2) . . . . ?
C42A C41A C65A C63A 1(3) . . . . ?
C42A C64A C63A C62A 142(2) . . . . ?
C55A C64A C63A C62A -1(4) . . . . ?
C42A C64A C63A C65A 0(3) . . . . ?
C55A C64A C63A C65A -143(2) . . . . ?
C66A C65A C63A C62A -1(3) . . . . ?
C41A C65A C63A C62A -143(2) . . . . ?
C66A C65A C63A C64A 141(2) . . . . ?
C41A C65A C63A C64A -1(3) . . . . ?
C16A C17A C18A C23A 5(4) . . . . ?
C9A C17A C18A C23A 155(2) . . . . ?
C16A C17A C18A C19A -143(2) . . . . ?
C9A C17A C18A C19A 8(3) . . . . ?
C20A C19A C18A C23A -6(3) . . . . ?
C10A C19A C18A C23A -147(2) . . . . ?
C20A C19A C18A C17A 145(2) . . . . ?
C10A C19A C18A C17A 4(2) . . . . ?
C32A C33A C14A C15A -2(3) . . . . ?
C34A C33A C14A C15A 142(2) . . . . ?
C32A C33A C14A C1A -154.7(18) . . . . ?
C34A C33A C14A C1A -10(2) . . . . ?
C12A C13A C34A C35A -1(4) . . . . ?
C1A C13A C34A C35A 154(2) . . . . ?
C12A C13A C34A C33A -143.7(19) . . . . ?
C1A C13A C34A C33A 11(3) . . . . ?
C32A C33A C34A C35A 2(3) . . . . ?
C14A C33A C34A C35A -145(2) . . . . ?
C32A C33A C34A C13A 146.4(19) . . . . ?
C14A C33A C34A C13A 0(3) . . . . ?
C53A C55A C56A C61A -142(2) . . . . ?
C64A C55A C56A C61A 3(4) . . . . ?
C53A C55A C56A C57A -1(3) . . . . ?
C64A C55A C56A C57A 145(2) . . . . ?
C51A C54A C57A C59A 3(3) . . . . ?
C53A C54A C57A C59A 144(2) . . . . ?
C51A C54A C57A C56A -141(2) . . . . ?
C53A C54A C57A C56A 0(3) . . . . ?
C61A C56A C57A C59A -1(4) . . . . ?
C55A C56A C57A C59A -144(2) . . . . ?
C61A C56A C57A C54A 144(2) . . . . ?
C55A C56A C57A C54A 1(3) . . . . ?
F6A C6A C5A C4A 175(3) . . . . ?
C7A C6A C5A C4A 4(5) . . . . ?
F6A C6A C5A F5A 4(5) . . . . ?
C7A C6A C5A F5A -168(3) . . . . ?
C6A C5A C4A C3A -2(5) . . . . ?
F5A C5A C4A C3A 169(3) . . . . ?
C6A C5A C4A F4A -179(3) . . . . ?
F5A C5A C4A F4A -7(5) . . . . ?
C5A C4A C3A F3A -178(3) . . . . ?
F4A C4A C3A F3A -1(3) . . . . ?
C5A C4A C3A C2A 2(4) . . . . ?
F4A C4A C3A C2A 178.8(19) . . . . ?
C18A C17A C9A C1A -138.6(19) . . . . ?
C16A C17A C9A C1A 10(3) . . . . ?
C18A C17A C9A C8A 97(2) . . . . ?
C16A C17A C9A C8A -115(2) . . . . ?
C18A C17A C9A C10A -15(2) . . . . ?
C16A C17A C9A C10A 134(2) . . . . ?
C11A C10A C9A C1A -12(2) . . . . ?
C19A C10A C9A C1A 142.0(16) . . . . ?
C11A C10A C9A C8A 110(2) . . . . ?
C19A C10A C9A C8A -95.9(18) . . . . ?
C11A C10A C9A C17A -137(2) . . . . ?
C19A C10A C9A C17A 17(2) . . . . ?
C1A C9A C8A F2A 125.9(14) . . . . ?
C17A C9A C8A F2A -104.0(18) . . . . ?
C10A C9A C8A F2A -1.4(17) . . . . ?
C1A C9A C8A C7A 0.0 . . . . ?
C17A C9A C8A C7A 130.1(16) . . . . ?
C10A C9A C8A C7A -127.3(15) . . . . ?
C1A C9A C8A F1A -111.2(12) . . . . ?
C17A C9A C8A F1A 18.9(17) . . . . ?
C10A C9A C8A F1A 121.6(15) . . . . ?
F2A C8A C7A C2A -133.1(15) . . . . ?
C9A C8A C7A C2A 0.0 . . . . ?
F1A C8A C7A C2A 119.5(12) . . . . ?
F2A C8A C7A C6A 45(2) . . . . ?
C9A C8A C7A C6A 178(3) . . . . ?
F1A C8A C7A C6A -62(2) . . . . ?
F6A C6A C7A C2A -178(2) . . . . ?
C5A C6A C7A C2A -6(3) . . . . ?
F6A C6A C7A C8A 3(4) . . . . ?
C5A C6A C7A C8A 176(2) . . . . ?
C8A C7A C2A C1A 0.0 . . . . ?
C6A C7A C2A C1A -179(2) . . . . ?
C8A C7A C2A C3A -175.2(17) . . . . ?
C6A C7A C2A C3A 6(2) . . . . ?
C4A C3A C2A C1A -178.2(19) . . . . ?
F3A C3A C2A C1A 2(3) . . . . ?
C4A C3A C2A C7A -4(3) . . . . ?
F3A C3A C2A C7A 175.6(16) . . . . ?
C8A C9A C1A C2A 0.0 . . . . ?
C17A C9A C1A C2A -125.6(16) . . . . ?
C10A C9A C1A C2A 122.5(16) . . . . ?
C8A C9A C1A C14A 128.2(17) . . . . ?
C17A C9A C1A C14A 2.6(19) . . . . ?
C10A C9A C1A C14A -109.3(17) . . . . ?
C8A C9A C1A C13A -124.4(15) . . . . ?
C17A C9A C1A C13A 110.0(17) . . . . ?
C10A C9A C1A C13A -2.0(17) . . . . ?
C7A C2A C1A C9A 0.0 . . . . ?
C3A C2A C1A C9A 174(2) . . . . ?
C7A C2A C1A C14A -131.4(15) . . . . ?
C3A C2A C1A C14A 43(2) . . . . ?
C7A C2A C1A C13A 128.1(15) . . . . ?
C3A C2A C1A C13A -57(2) . . . . ?
C15A C14A C1A C9A -16(2) . . . . ?
C33A C14A C1A C9A 135.6(15) . . . . ?
C15A C14A C1A C2A 110.1(17) . . . . ?
C33A C14A C1A C2A -98.1(17) . . . . ?
C15A C14A C1A C13A -137.3(18) . . . . ?
C33A C14A C1A C13A 14.4(18) . . . . ?
C12A C13A C1A C9A 16(2) . . . . ?
C34A C13A C1A C9A -136.8(17) . . . . ?
C12A C13A C1A C2A -107.3(17) . . . . ?
C34A C13A C1A C2A 99.8(19) . . . . ?
C12A C13A C1A C14A 138.3(17) . . . . ?
C34A C13A C1A C14A -14(2) . . . . ?
C14A C33A C32A C37A 138.1(18) . . . . ?
C34A C33A C32A C37A -3(3) . . . . ?
C14A C33A C32A C31A 2(3) . . . . ?
C34A C33A C32A C31A -139.6(19) . . . . ?
C66A C37A C32A C33A -139.8(19) . . . . ?
C36A C37A C32A C33A 2.0(19) . . . . ?
C66A C37A C32A C31A 0.0 . . . . ?
C36A C37A C32A C31A 141.7(16) . . . . ?
C33A C32A C31A C30A 142.2(18) . . . . ?
C37A C32A C31A C30A 0.0 . . . . ?
C33A C32A C31A C27A 0(2) . . . . ?
C37A C32A C31A C27A -142.6(19) . . . . ?
C32A C31A C30A C66A 0.0 . . . . ?
C27A C31A C30A C66A 143.7(17) . . . . ?
C32A C31A C30A C29A -141.8(18) . . . . ?
C27A C31A C30A C29A 2(2) . . . . ?
C31A C30A C66A C37A 0.0 . . . . ?
C29A C30A C66A C37A 142.9(17) . . . . ?
C31A C30A C66A C65A -142.5(19) . . . . ?
C29A C30A C66A C65A 0.5(19) . . . . ?
C32A C37A C66A C30A 0.0 . . . . ?
C36A C37A C66A C30A -140.5(16) . . . . ?
C32A C37A C66A C65A 143.4(18) . . . . ?
C36A C37A C66A C65A 3(2) . . . . ?
C63A C65A C66A C30A 0(3) . . . . ?
C41A C65A C66A C30A 136.6(19) . . . . ?
C63A C65A C66A C37A -138(2) . . . . ?
C41A C65A C66A C37A -2(3) . . . . ?
C13A C34A C35A C40A 0(3) . . . . ?
C33A C34A C35A C40A 138(2) . . . . ?
C13A C34A C35A C36A -138(2) . . . . ?
C33A C34A C35A C36A 0(3) . . . . ?
C39A C40A C35A C34A -142.6(19) . . . . ?
C46A C40A C35A C34A 1(2) . . . . ?
C39A C40A C35A C36A 0.0 . . . . ?
C46A C40A C35A C36A 143.5(16) . . . . ?
C34A C35A C36A C38A 142(2) . . . . ?
C40A C35A C36A C38A 0.0 . . . . ?
C34A C35A C36A C37A -2(2) . . . . ?
C40A C35A C36A C37A -143.5(17) . . . . ?
C32A C37A C36A C35A 0.4(18) . . . . ?
C66A C37A C36A C35A 137.0(14) . . . . ?
C32A C37A C36A C38A -139.2(13) . . . . ?
C66A C37A C36A C38A -2.5(19) . . . . ?
C42A C41A C38A C39A -5(3) . . . . ?
C65A C41A C38A C39A -139.9(18) . . . . ?
C42A C41A C38A C36A 135(2) . . . . ?
C65A C41A C38A C36A 0(3) . . . . ?
C35A C36A C38A C41A -143.4(19) . . . . ?
C37A C36A C38A C41A 1(2) . . . . ?
C35A C36A C38A C39A 0.0 . . . . ?
C37A C36A C38A C39A 144.4(17) . . . . ?
C41A C38A C39A C44A 7(3) . . . . ?
C36A C38A C39A C44A -138(2) . . . . ?
C41A C38A C39A C40A 145.4(18) . . . . ?
C36A C38A C39A C40A 0.0 . . . . ?
C35A C40A C39A C44A 140(2) . . . . ?
C46A C40A C39A C44A -2(2) . . . . ?
C35A C40A C39A C38A 0.0 . . . . ?
C46A C40A C39A C38A -141.5(18) . . . . ?
C10A C19A C20A C21A 137.4(19) . . . . ?
C18A C19A C20A C21A 3(3) . . . . ?
C10A C19A C20A C49A -1(3) . . . . ?
C18A C19A C20A C49A -135.1(18) . . . . ?
C19A C20A C21A C22A 1(2) . . . . ?
C49A C20A C21A C22A 143.2(16) . . . . ?
C19A C20A C21A C51A -142.6(18) . . . . ?
C49A C20A C21A C51A 0.0 . . . . ?
C57A C54A C51A C50A 136.6(19) . . . . ?
C53A C54A C51A C50A 1(3) . . . . ?
C57A C54A C51A C21A -4(3) . . . . ?
C53A C54A C51A C21A -139.8(19) . . . . ?
C22A C21A C51A C54A 2(2) . . . . ?
C20A C21A C51A C54A 145(2) . . . . ?
C22A C21A C51A C50A -143.0(16) . . . . ?
C20A C21A C51A C50A 0.0 . . . . ?
C54A C51A C50A C52A -1(2) . . . . ?
C21A C51A C50A C52A 143.7(19) . . . . ?
C54A C51A C50A C49A -145(2) . . . . ?
C21A C51A C50A C49A 0.0 . . . . ?
C52A C50A C49A C20A -142.3(19) . . . . ?
C51A C50A C49A C20A 0.0 . . . . ?
C52A C50A C49A C48A -2(2) . . . . ?
C51A C50A C49A C48A 140.3(17) . . . . ?
C19A C20A C49A C50A 142.3(19) . . . . ?
C21A C20A C49A C50A 0.0 . . . . ?
C19A C20A C49A C48A 1.0(19) . . . . ?
C21A C20A C49A C48A -141.2(17) . . . . ?
C26A C28A C60A C58A -1(3) . . . . ?
C29A C28A C60A C58A -144(2) . . . . ?
C26A C28A C60A C61A 143(3) . . . . ?
C29A C28A C60A C61A 0.0 . . . . ?
C55A C56A C61A C60A 135(2) . . . . ?
C57A C56A C61A C60A -1(3) . . . . ?
C55A C56A C61A C62A -4(3) . . . . ?
C57A C56A C61A C62A -139(2) . . . . ?
C58A C60A C61A C56A 3(2) . . . . ?
C28A C60A C61A C56A -142.6(19) . . . . ?
C58A C60A C61A C62A 145.6(19) . . . . ?
C28A C60A C61A C62A 0.0 . . . . ?
C56A C61A C62A C29A 143(2) . . . . ?
C60A C61A C62A C29A 0.0 . . . . ?
C56A C61A C62A C63A 1(2) . . . . ?
C60A C61A C62A C63A -141.8(19) . . . . ?
C64A C63A C62A C29A -136(2) . . . . ?
C65A C63A C62A C29A 1(3) . . . . ?
C64A C63A C62A C61A 1(3) . . . . ?
C65A C63A C62A C61A 138(2) . . . . ?
C61A C62A C29A C28A 0.0 . . . . ?
C63A C62A C29A C28A 141.4(19) . . . . ?
C61A C62A C29A C30A -141.9(17) . . . . ?
C63A C62A C29A C30A -1(2) . . . . ?
C26A C28A C29A C62A -143(3) . . . . ?
C60A C28A C29A C62A 0.0 . . . . ?
C26A C28A C29A C30A 0(3) . . . . ?
C60A C28A C29A C30A 143.1(18) . . . . ?
C66A C30A C29A C62A -0.4(19) . . . . ?
C31A C30A C29A C62A 137.6(15) . . . . ?
C66A C30A C29A C28A -138.4(14) . . . . ?
C31A C30A C29A C28A 0(2) . . . . ?
C51A C50A C52A C67A -1(3) . . . . ?
C49A C50A C52A C67A 137.9(19) . . . . ?
C51A C50A C52A C45A -137.6(18) . . . . ?
C49A C50A C52A C45A 1(2) . . . . ?
C50A C52A C45A C44A 143(2) . . . . ?
C67A C52A C45A C44A 0.0 . . . . ?
C50A C52A C45A C47A -1(3) . . . . ?
C67A C52A C45A C47A -144(3) . . . . ?
C38A C39A C44A C45A 136.3(19) . . . . ?
C40A C39A C44A C45A 2(3) . . . . ?
C38A C39A C44A C43A -8(3) . . . . ?
C40A C39A C44A C43A -142.5(18) . . . . ?
C52A C45A C44A C39A -147(3) . . . . ?
C47A C45A C44A C39A 1(3) . . . . ?
C52A C45A C44A C43A 0.0 . . . . ?
C47A C45A C44A C43A 148(3) . . . . ?
C64A C42A C43A C67A -6(4) . . . . ?
C41A C42A C43A C67A -144(2) . . . . ?
C64A C42A C43A C44A 134(3) . . . . ?
C41A C42A C43A C44A -5(3) . . . . ?
C39A C44A C43A C42A 7(3) . . . . ?
C45A C44A C43A C42A -143(3) . . . . ?
C39A C44A C43A C67A 150(3) . . . . ?
C45A C44A C43A C67A 0.0 . . . . ?
C42A C43A C67A C52A 145(3) . . . . ?
C44A C43A C67A C52A 0.0 . . . . ?
C42A C43A C67A C53A 5(3) . . . . ?
C44A C43A C67A C53A -140(3) . . . . ?
C50A C52A C67A C43A -140(2) . . . . ?
C45A C52A C67A C43A 0.0 . . . . ?
C50A C52A C67A C53A 2(3) . . . . ?
C45A C52A C67A C53A 142(2) . . . . ?
C55A C53A C67A C43A -1(3) . . . . ?
C54A C53A C67A C43A 134(2) . . . . ?
C55A C53A C67A C52A -137(2) . . . . ?
C54A C53A C67A C52A -2(3) . . . . ?
C61A C60A C58A C24A -141.6(14) . . . . ?
C28A C60A C58A C24A -1(2) . . . . ?
C61A C60A C58A C59A -3(2) . . . . ?
C28A C60A C58A C59A 137.2(15) . . . . ?
C54A C57A C59A C22A 0(3) . . . . ?
C56A C57A C59A C22A 140(2) . . . . ?
C54A C57A C59A C58A -140(2) . . . . ?
C56A C57A C59A C58A 1(3) . . . . ?
C60A C58A C59A C57A 2(2) . . . . ?
C24A C58A C59A C57A 144(2) . . . . ?
C60A C58A C59A C22A -142.2(18) . . . . ?
C24A C58A C59A C22A 0.0 . . . . ?
C20A C21A C22A C59A -138.3(14) . . . . ?
C51A C21A C22A C59A 0.3(18) . . . . ?
C20A C21A C22A C23A -0.6(19) . . . . ?
C51A C21A C22A C23A 138.0(14) . . . . ?
C57A C59A C22A C21A -1(2) . . . . ?
C58A C59A C22A C21A 142.8(16) . . . . ?
C57A C59A C22A C23A -144.0(18) . . . . ?
C58A C59A C22A C23A 0.0 . . . . ?
C17A C18A C23A C22A -138(2) . . . . ?
C19A C18A C23A C22A 6(3) . . . . ?
C17A C18A C23A C24A -3(3) . . . . ?
C19A C18A C23A C24A 141.3(17) . . . . ?
C21A C22A C23A C18A -3(2) . . . . ?
C59A C22A C23A C18A 138.4(19) . . . . ?
C21A C22A C23A C24A -141.5(17) . . . . ?
C59A C22A C23A C24A 0.0 . . . . ?
C18A C23A C24A C58A -140.0(18) . . . . ?
C22A C23A C24A C58A 0.0 . . . . ?
C18A C23A C24A C25A -2(3) . . . . ?
C22A C23A C24A C25A 138(2) . . . . ?
C60A C58A C24A C23A 143.1(18) . . . . ?
C59A C58A C24A C23A 0.0 . . . . ?
C60A C58A C24A C25A 4(3) . . . . ?
C59A C58A C24A C25A -139(2) . . . . ?
C29A C28A C26A C25A 138.7(18) . . . . ?
C60A C28A C26A C25A 0(3) . . . . ?
C29A C28A C26A C27A -1(4) . . . . ?
C60A C28A C26A C27A -140(2) . . . . ?
C28A C26A C27A C15A 143(3) . . . . ?
C25A C26A C27A C15A 0.0 . . . . ?
C28A C26A C27A C31A 2(3) . . . . ?
C25A C26A C27A C31A -141(2) . . . . ?
C32A C31A C27A C15A 0(3) . . . . ?
C30A C31A C27A C15A -138.8(18) . . . . ?
C32A C31A C27A C26A 136.1(18) . . . . ?
C30A C31A C27A C26A -3(2) . . . . ?
C33A C14A C15A C27A 2(3) . . . . ?
C1A C14A C15A C27A 152.9(18) . . . . ?
C33A C14A C15A C16A -135(2) . . . . ?
C1A C14A C15A C16A 16(3) . . . . ?
C26A C27A C15A C14A -141(2) . . . . ?
C31A C27A C15A C14A -1(3) . . . . ?
C26A C27A C15A C16A 0.0 . . . . ?
C31A C27A C15A C16A 140(2) . . . . ?
C14A C15A C16A C25A 142(2) . . . . ?
C27A C15A C16A C25A 0.0 . . . . ?
C14A C15A C16A C17A -3(3) . . . . ?
C27A C15A C16A C17A -145(2) . . . . ?
C18A C17A C16A C25A -2(3) . . . . ?
C9A C17A C16A C25A -152(2) . . . . ?
C18A C17A C16A C15A 139(2) . . . . ?
C9A C17A C16A C15A -11(3) . . . . ?
C15A C16A C25A C26A 0.0 . . . . ?
C17A C16A C25A C26A 146(2) . . . . ?
C15A C16A C25A C24A -148(3) . . . . ?
C17A C16A C25A C24A -2(3) . . . . ?
C28A C26A C25A C16A -145(4) . . . . ?
C27A C26A C25A C16A 0.0 . . . . ?
C28A C26A C25A C24A 4(3) . . . . ?
C27A C26A C25A C24A 148(3) . . . . ?
C23A C24A C25A C16A 4(4) . . . . ?
C58A C24A C25A C16A 138(2) . . . . ?
C23A C24A C25A C26A -140.1(17) . . . . ?
C58A C24A C25A C26A -6(3) . . . . ?
C50A C49A C48A C47A 3(2) . . . . ?
C20A C49A C48A C47A 139.3(13) . . . . ?
C50A C49A C48A C11A -136.8(15) . . . . ?
C20A C49A C48A C11A 0(2) . . . . ?
C47A C48A C11A C12A 0.0 . . . . ?
C49A C48A C11A C12A 143.6(17) . . . . ?
C47A C48A C11A C10A -144.1(18) . . . . ?
C49A C48A C11A C10A -1(2) . . . . ?
C19A C10A C11A C12A -137.8(19) . . . . ?
C9A C10A C11A C12A 15(3) . . . . ?
C19A C10A C11A C48A 1(3) . . . . ?
C9A C10A C11A C48A 153.8(16) . . . . ?
C34A C13A C12A C11A 138.0(18) . . . . ?
C1A C13A C12A C11A -15(2) . . . . ?
C34A C13A C12A C46A 0(3) . . . . ?
C1A C13A C12A C46A -152.5(14) . . . . ?
C48A C11A C12A C13A -143.0(18) . . . . ?
C10A C11A C12A C13A -1(2) . . . . ?
C48A C11A C12A C46A 0.0 . . . . ?
C10A C11A C12A C46A 142.2(19) . . . . ?
C13A C12A C46A C47A 141.8(18) . . . . ?
C11A C12A C46A C47A 0.0 . . . . ?
C13A C12A C46A C40A 1(2) . . . . ?
C11A C12A C46A C40A -140.9(17) . . . . ?
C35A C40A C46A C12A -1(2) . . . . ?
C39A C40A C46A C12A 136.6(14) . . . . ?
C35A C40A C46A C47A -138.7(13) . . . . ?
C39A C40A C46A C47A -0.7(19) . . . . ?
C11A C48A C47A C46A 0.0 . . . . ?
C49A C48A C47A C46A -144.9(17) . . . . ?
C11A C48A C47A C45A 142(2) . . . . ?
C49A C48A C47A C45A -3(2) . . . . ?
C12A C46A C47A C48A 0.0 . . . . ?
C40A C46A C47A C48A 142.7(17) . . . . ?
C12A C46A C47A C45A -140(2) . . . . ?
C40A C46A C47A C45A 3(2) . . . . ?
C44A C45A C47A C48A -139.4(16) . . . . ?
C52A C45A C47A C48A 2(3) . . . . ?
C44A C45A C47A C46A -3(3) . . . . ?
C52A C45A C47A C46A 138(2) . . . . ?

_shelx_res_file                  
;
TITL mohawk3_pbca in Pbca
CELL 0.41328 9.9998 20.6538 31.3512 90 90 90
ZERR 8 0.0006 0.0012 0.0018 0 0 0
LATT 1
SYMM 0.5-X,-Y,0.5+Z
SYMM -X,0.5+Y,0.5-Z
SYMM 0.5+X,0.5-Y,-Z

SFAC C F
DISP C -0.002 0 5.17
DISP F -0.005 0.003 14.4
UNIT 536 48
RIGU
EADP C1A C1
EADP F5 F5A
EADP F1A F2
EADP F2A F1
EADP F3 F3A
EADP F4A F6
EADP F4 F6A
EADP C5 C5A
EADP C4A C6
EADP C3A C7
EADP C7A C3
EADP C6A C4
EADP C2A C2
EADP C10 C34A
EADP C22A C60
EADP C57 C57A
EADP C36 C36A

L.S. 20
PLAN  5
TEMP -173
BOND $H
MORE -1
CONF
fmap 2
acta
SHEL 999 0.8
OMIT 1 4 2
OMIT 2 2 3
OMIT 2 0 4
OMIT 2 4 4
OMIT 2 5 2
OMIT 2 3 5
OMIT 2 3 0
OMIT 1 3 4
OMIT 2 2 2
OMIT 5 5 35
OMIT 2 0 2

WGHT    0.023200   17.250601
BASF   0.06507   0.09393
FVAR       0.64820   0.83046
PART 1
C3    1   -0.162036    0.407653    0.133930    21.00000    0.01518    0.01628 =
         0.01518   -0.00005   -0.00167   -0.00337
C4    1   -0.242816    0.361772    0.151724    21.00000    0.01359    0.01732 =
         0.01738   -0.00184    0.00099   -0.00142
C5    1   -0.217982    0.336644    0.192723    21.00000    0.01596    0.01354 =
         0.02010    0.00111    0.00534   -0.00384
C6    1   -0.108042    0.359198    0.215026    21.00000    0.01890    0.01676 =
         0.01283    0.00014    0.00360   -0.00054
C7    1   -0.027593    0.406711    0.196954    21.00000    0.01430    0.01427 =
         0.00956   -0.00246    0.00307    0.00154
C8    1    0.096908    0.434065    0.215213    21.00000    0.01608    0.01210 =
         0.01012   -0.00137    0.00080    0.00240
C2    1   -0.052348    0.430396    0.156764    21.00000    0.01460    0.01275 =
         0.00951   -0.00349    0.00080    0.00056
C1    1    0.047691    0.482995    0.143023    21.00000    0.01451    0.01639 =
         0.01075    0.00116    0.00437   -0.00041
C9    1    0.141136    0.490346    0.184567    21.00000    0.01301    0.00992 =
         0.00844   -0.00019   -0.00017    0.00061
C10   1    0.133888    0.557696    0.205126    21.00000    0.01457    0.01195 =
         0.00601    0.00116    0.00213   -0.00016
C11   1    0.043093    0.604431    0.193990    21.00000    0.01255    0.01526 =
         0.00807    0.00141    0.00506    0.00010
C12   1   -0.042113    0.596905    0.155847    21.00000    0.00687    0.01732 =
         0.01091    0.00326   -0.00052    0.00149
C13   1    0.265340    0.577341    0.218956    21.00000    0.01577    0.01877 =
         0.00467    0.00097   -0.00087    0.00114
C14   1    0.361807    0.532446    0.201090    21.00000    0.01011    0.01608 =
         0.00906    0.00276   -0.00248    0.00093
C15   1    0.291291    0.484978    0.176039    21.00000    0.01102    0.01264 =
         0.01421    0.00402   -0.00030    0.00243
C16   1    0.299586    0.642108    0.223523    21.00000    0.01622    0.01700 =
         0.00693   -0.00310   -0.00149   -0.00067
C17   1    0.202916    0.691338    0.212409    21.00000    0.01576    0.01479 =
         0.01157   -0.00596    0.00234    0.00062
C18   1    0.077856    0.672516    0.197583    21.00000    0.01289    0.01334 =
         0.01107   -0.00182    0.00475    0.00368
C19   1    0.015819    0.706871    0.162641    21.00000    0.01116    0.01763 =
         0.01568   -0.00204    0.00212    0.00495
C20   1    0.081970    0.758907    0.143844    21.00000    0.01919    0.01247 =
         0.01773    0.00125    0.00360    0.00642
C21   1    0.213163    0.777737    0.158551    21.00000    0.01985    0.00699 =
         0.02574   -0.00311    0.00460    0.00086
C22   1    0.272360    0.744728    0.192079    21.00000    0.02230    0.01117 =
         0.01598   -0.00676    0.00354   -0.00430
C23   1    0.430358    0.664651    0.209670    21.00000    0.01677    0.02204 =
         0.01118   -0.00416   -0.00610   -0.00282
C24   1    0.522471    0.621575    0.192875    21.00000    0.01195    0.02221 =
         0.01308    0.00150   -0.00688   -0.00490
C25   1    0.412303    0.728061    0.190532    21.00000    0.02052    0.01606 =
         0.01180   -0.00739   -0.00008   -0.00687
C26   1    0.488713    0.746039    0.154685    21.00000    0.01801    0.01525 =
         0.01171   -0.00324   -0.00004   -0.00778
C27   1    0.585656    0.700335    0.137654    21.00000    0.01162    0.01923 =
         0.01430   -0.00181   -0.00127   -0.00675
C28   1    0.602533    0.640073    0.156154    21.00000    0.01106    0.02220 =
         0.01954   -0.00161   -0.00567   -0.00378
C29   1    0.616551    0.582659    0.129126    21.00000    0.00782    0.01986 =
         0.02050    0.00089   -0.00156    0.00030
C30   1    0.545760    0.529590    0.149708    21.00000    0.00691    0.01627 =
         0.01941    0.00252   -0.00085    0.00548
C31   1    0.474236    0.485346    0.125126    21.00000    0.01052    0.01210 =
         0.02282    0.00012    0.00031    0.00481
C32   1    0.472128    0.491723    0.078893    21.00000    0.01427    0.01588 =
         0.01922   -0.00478    0.00618    0.00534
C33   1    0.540120    0.542552    0.059060    21.00000    0.01258    0.02078 =
         0.01576   -0.00686    0.00565    0.00005
C34   1    0.613914    0.589227    0.085082    21.00000    0.00959    0.02134 =
         0.02118   -0.00068    0.00537   -0.00027
C35   1    0.597434    0.652030    0.065632    21.00000    0.00958    0.02213 =
         0.01901   -0.00044    0.00349   -0.00319
C36   1    0.479079    0.577053    0.024068    21.00000    0.01587    0.02491 =
         0.00774   -0.00241    0.00487   -0.00394
C37   1    0.340276    0.472764    0.063828    21.00000    0.01898    0.01093 =
         0.01831   -0.00737    0.00363   -0.00127
C38   1    0.260171    0.454542    0.100761    21.00000    0.01610    0.00913 =
         0.01452    0.00103    0.00229   -0.00002
C39   1    0.345653    0.462269    0.138987    21.00000    0.01479    0.01025 =
         0.01663   -0.00047   -0.00134    0.00369
C40   1    0.125820    0.469240    0.101549    21.00000    0.01568    0.01107 =
         0.01157   -0.00415    0.00066   -0.00593
C41   1   -0.027148    0.550539    0.084205    21.00000    0.01059    0.02061 =
         0.01107    0.00045   -0.00271   -0.00620
C42   1    0.067619    0.505011    0.067087    21.00000    0.01583    0.01490 =
         0.00882    0.00147   -0.00358   -0.00726
C43   1    0.282046    0.505589    0.029886    21.00000    0.02195    0.01564 =
         0.00960   -0.00405    0.00721   -0.00599
C44   1    0.010476    0.720867    0.072315    21.00000    0.01302    0.02179 =
         0.01813    0.01020   -0.00322    0.00485
C45   1    0.079217    0.765272    0.096987    21.00000    0.01380    0.01203 =
         0.02386    0.00691    0.00069    0.00596
C46   1    0.210183    0.788202    0.083795    21.00000    0.01831    0.01150 =
         0.01970    0.00601    0.00129    0.00096
C47   1    0.292408    0.795742    0.121427    21.00000    0.01783    0.00723 =
         0.02036    0.00048    0.00186    0.00018
C48   1    0.427112    0.780124    0.119897    21.00000    0.02045    0.01172 =
         0.01917   -0.00052   -0.00055   -0.00544
C49   1    0.486310    0.755831    0.080281    21.00000    0.01452    0.01707 =
         0.01353    0.00137    0.00025   -0.00842
C50   1    0.406004    0.748748    0.044536    21.00000    0.01777    0.01593 =
         0.01513    0.00603    0.00319   -0.00561
C51   1    0.421355    0.691766    0.017587    21.00000    0.01373    0.02214 =
         0.01118    0.00577    0.00422   -0.00830
C52   1    0.487708    0.553916    0.188247    21.00000    0.00962    0.01917 =
         0.01392    0.00220   -0.00294    0.00336
C53   1   -0.056867    0.660326    0.136854    21.00000    0.00863    0.01737 =
         0.01770    0.00612    0.00370    0.00385
C54   1   -0.060104    0.667797    0.092684    21.00000    0.00993    0.02024 =
         0.01826    0.00838   -0.00338    0.00302
C55   1   -0.045744    0.611221    0.065747    21.00000    0.00835    0.02365 =
         0.01663    0.00419   -0.00536   -0.00050
C56   1    0.034180    0.629243    0.028668    21.00000    0.01589    0.02483 =
         0.01158    0.00341   -0.00538   -0.00357
C57   1    0.125477    0.585712    0.011952    21.00000    0.01739    0.02321 =
         0.00719    0.00149   -0.00439   -0.00716
C58   1    0.068798    0.696822    0.032997    21.00000    0.01633    0.02354 =
         0.01454    0.00797   -0.00647    0.00168
C59   1    0.193959    0.718923    0.019943    21.00000    0.01423    0.01932 =
         0.01292    0.00902   -0.00216   -0.00178
C60   1    0.257370    0.608114   -0.001464    21.00000    0.01646    0.02426 =
         0.00360   -0.00034    0.00150   -0.00662
C61   1    0.289605    0.673426    0.002341    21.00000    0.01629    0.02435 =
         0.01070    0.00489   -0.00168   -0.00432
C62   1    0.353257    0.558863    0.009524    21.00000    0.01770    0.01922 =
         0.00762   -0.00638    0.00315   -0.00618
C63   1    0.143678    0.522382    0.031007    21.00000    0.01991    0.01996 =
         0.00769   -0.00485    0.00078   -0.00757
C64   1    0.583794    0.706813    0.091148    21.00000    0.01043    0.02269 =
         0.01901    0.00059    0.00205   -0.00749
C65   1    0.266019    0.765381    0.045944    21.00000    0.01886    0.01480 =
         0.01816    0.00907   -0.00061   -0.00226
C66   1    0.514559    0.644492    0.028024    21.00000    0.01201    0.02366 =
         0.01424    0.00048    0.00813   -0.00458
C67   1   -0.028001    0.544014    0.130309    21.00000    0.00781    0.01654 =
         0.01360    0.00303   -0.00144   -0.00300
F3    2   -0.188773    0.429372    0.094596    21.00000    0.02090    0.02209 =
         0.01421    0.00167   -0.00099   -0.00703
F4    2   -0.347678    0.339501    0.130105    21.00000    0.01516    0.02418 =
         0.02667   -0.00173    0.00002   -0.01099
F5    2   -0.297629    0.291586    0.208934    21.00000    0.01561    0.01945 =
         0.03103    0.00734    0.00517   -0.00315
F6    2   -0.078336    0.333244    0.253046    21.00000    0.02761    0.02203 =
         0.01406    0.00515    0.00450   -0.00377
F2    2    0.193784    0.387148    0.216920    21.00000    0.01675    0.01428 =
         0.01465    0.00211    0.00098    0.00469
F1    2    0.084361    0.455006    0.256161    21.00000    0.02651    0.01626 =
         0.00943    0.00028    0.00255    0.00055

PART 0
PART 2
C33A  1    0.274668    0.513436    0.194613   -21.00000    0.01834    0.01372 =
         0.01394    0.00357    0.00331    0.00191
C13A  1    0.055971    0.552763    0.184059   -21.00000    0.01484    0.01172 =
         0.01334    0.00100    0.00346    0.00028
C10A  1   -0.046906    0.558517    0.099871   -21.00000    0.00657    0.01738 =
         0.00951    0.00389   -0.00354   -0.00243
C19A  1   -0.014391    0.574187    0.055488   -21.00000    0.01211    0.02092 =
         0.00936    0.00345   -0.00725   -0.00511
C53A  1    0.346199    0.772161    0.056006   -21.00000    0.02788    0.02513 =
         0.01896    0.00513   -0.00095   -0.00561
C54A  1    0.280298    0.733553    0.022746   -21.00000    0.02864    0.02317 =
         0.01505    0.00449    0.00280   -0.00860
C55A  1    0.470605    0.747141    0.063274   -21.00000    0.02706    0.02805 =
         0.01241   -0.00222   -0.00369   -0.00571
C64A  1    0.526443    0.744110    0.104970   -21.00000    0.02315    0.02788 =
         0.01721   -0.00202    0.00156   -0.00716
C42A  1    0.449543    0.765649    0.139935   -21.00000    0.02264    0.02118 =
         0.00844   -0.00495   -0.00295   -0.00654
C41A  1    0.476338    0.725116    0.176030   -21.00000    0.01661    0.02915 =
         0.01411   -0.00294    0.00064   -0.01086
C65A  1    0.573927    0.674944    0.162228   -21.00000    0.01519    0.03066 =
         0.01581   -0.00518   -0.00427   -0.00858
C63A  1    0.604116    0.688633    0.117517   -21.00000    0.01985    0.03178 =
         0.01446   -0.00336    0.00165   -0.00652
C17A  1    0.098766    0.483511    0.077386   -21.00000    0.01221    0.01845 =
         0.00694    0.00340   -0.00235   -0.00076
C18A  1    0.087767    0.524980    0.042816   -21.00000    0.01879    0.01955 =
         0.01003    0.00289    0.00028   -0.00581
C14A  1    0.211582    0.474885    0.162067   -21.00000    0.01434    0.01079 =
         0.01892    0.00072    0.00320    0.00146
C34A  1    0.178219    0.563336    0.209262   -21.00000    0.01457    0.01195 =
         0.00601    0.00116    0.00213   -0.00016
C56A  1    0.499133    0.692360    0.035332   -21.00000    0.02792    0.03462 =
         0.02090   -0.00439    0.00047   -0.00787
C57A  1    0.373630    0.684875    0.009869   -21.00000    0.01739    0.02321 =
         0.00719    0.00149   -0.00439   -0.00716
C6A   1   -0.215759    0.363789    0.165925   -21.00000    0.01359    0.01732 =
         0.01738   -0.00184    0.00099   -0.00142
C5A   1   -0.192075    0.342272    0.205151   -21.00000    0.01596    0.01354 =
         0.02010    0.00111    0.00534   -0.00384
C4A   1   -0.097144    0.363472    0.231921   -21.00000    0.01890    0.01676 =
         0.01283    0.00014    0.00360   -0.00054
C3A   1   -0.011186    0.410332    0.219172   -21.00000    0.01430    0.01427 =
         0.00956   -0.00246    0.00307    0.00154
F1A   2   -0.076766    0.393619    0.081194   -21.00000    0.01675    0.01428 =
         0.01465    0.00211    0.00098    0.00469
F2A   2   -0.228360    0.466724    0.095509   -21.00000    0.02651    0.01626 =
         0.00943    0.00028    0.00255    0.00055
F6A   2   -0.298686    0.342678    0.138626   -21.00000    0.01516    0.02418 =
         0.02667   -0.00173    0.00002   -0.01099
F5A   2   -0.266802    0.285739    0.216199   -21.00000    0.01561    0.01945 =
         0.03103    0.00734    0.00517   -0.00315
F4A   2   -0.081229    0.336183    0.271624   -21.00000    0.02761    0.02203 =
         0.01406    0.00515    0.00450   -0.00377
F3A   2    0.084683    0.427482    0.247903   -21.00000    0.02090    0.02209 =
         0.01421    0.00167   -0.00099   -0.00703
AFIX  56
C9A   1    0.001358    0.491365    0.113797   -21.00000    0.01748    0.01773 =
         0.00897    0.00299    0.00065    0.00046
C8A   1   -0.106102    0.446944    0.109292   -21.00000    0.01716    0.02018 =
         0.01683    0.00057   -0.00359   -0.00166
C7A   1   -0.122466    0.414123    0.148748   -21.00000    0.01518    0.01628 =
         0.01518   -0.00005   -0.00167   -0.00337
C2A   1   -0.025121    0.438260    0.177637   -21.00000    0.01460    0.01275 =
         0.00951   -0.00349    0.00080    0.00056
C1A   1    0.051406    0.485999    0.156036   -21.00000    0.01451    0.01639 =
         0.01075    0.00116    0.00437   -0.00041
AFIX  56
C37A  1    0.458402    0.592780    0.204995   -21.00000    0.01805    0.02674 =
         0.01821   -0.00054   -0.00052   -0.00198
C32A  1    0.412211    0.529925    0.194049   -21.00000    0.01426    0.02499 =
         0.02057   -0.00005    0.00655   -0.00161
C31A  1    0.487891    0.507879    0.158583   -21.00000    0.00296    0.03014 =
         0.01830    0.00149    0.00160   -0.00030
C30A  1    0.580856    0.557109    0.147609   -21.00000    0.00592    0.03346 =
         0.01110   -0.00243    0.00214   -0.00593
C66A  1    0.562631    0.609580    0.176293   -21.00000    0.01952    0.03518 =
         0.01107   -0.00246    0.00167   -0.00627
AFIX  56
C40A  1    0.150372    0.679820    0.207726   -21.00000    0.01413    0.01401 =
         0.00670   -0.00327    0.00360   -0.00297
C35A  1    0.223897    0.624389    0.220687   -21.00000    0.01838    0.01685 =
         0.00792   -0.00110    0.00292   -0.00055
C36A  1    0.362125    0.639678    0.218201   -21.00000    0.01587    0.02491 =
         0.00774   -0.00241    0.00487   -0.00394
C38A  1    0.374028    0.704558    0.203704   -21.00000    0.02059    0.02345 =
         0.01402   -0.00154    0.00351   -0.00602
C39A  1    0.243158    0.729367    0.197229   -21.00000    0.01629    0.01592 =
         0.01173   -0.00348    0.00160   -0.00543
AFIX  56
C20A  1   -0.002555    0.638193    0.041805   -21.00000    0.01842    0.02354 =
         0.00854    0.00738   -0.00689   -0.00361
C21A  1    0.103834    0.655706    0.014113   -21.00000    0.02481    0.02404 =
         0.01009    0.00431   -0.00544   -0.00536
C51A  1    0.148861    0.718357    0.026016   -21.00000    0.02562    0.02160 =
         0.01722    0.00341    0.00246   -0.00789
C50A  1    0.070301    0.739565    0.061064   -21.00000    0.02801    0.02614 =
         0.01749    0.00325    0.00060   -0.00666
C49A  1   -0.023280    0.690020    0.070823   -21.00000    0.02068    0.02193 =
         0.01622    0.00923   -0.00703   -0.00240
AFIX  56
C28A  1    0.548724    0.534082    0.071419   -21.00000    0.01709    0.03249 =
         0.01080   -0.00634    0.00639   -0.00343
C60A  1    0.521564    0.575907    0.036530   -21.00000    0.01921    0.03358 =
         0.00597   -0.00819    0.00458   -0.00780
C61A  1    0.568201    0.638733    0.047354   -21.00000    0.01521    0.03140 =
         0.00659   -0.00497    0.00210   -0.00969
C62A  1    0.624183    0.635737    0.088932   -21.00000    0.02072    0.03097 =
         0.01303   -0.00482    0.00370   -0.00742
C29A  1    0.612146    0.571059    0.103805   -21.00000    0.01118    0.03080 =
         0.01058   -0.00388    0.00849   -0.00466
AFIX  56
C52A  1    0.132517    0.776540    0.093253   -21.00000    0.02668    0.01879 =
         0.01863    0.00317   -0.00435   -0.00335
C45A  1    0.097765    0.760622    0.135899   -21.00000    0.03054    0.01339 =
         0.01858   -0.00099    0.00158   -0.00126
C44A  1    0.214122    0.767277    0.161489   -21.00000    0.02717    0.01137 =
         0.01576   -0.00531    0.00294   -0.00022
C43A  1    0.320787    0.787307    0.134659   -21.00000    0.02810    0.02209 =
         0.01581    0.00059   -0.00255   -0.00435
C67A  1    0.270352    0.793032    0.092487   -21.00000    0.02229    0.02359 =
         0.01693    0.00332   -0.00537   -0.00642
AFIX  56
C58A  1    0.407934    0.569673    0.011790   -21.00000    0.01855    0.02062 =
         0.00703   -0.00733    0.00167   -0.00945
C59A  1    0.333365    0.624869   -0.000997   -21.00000    0.02229    0.02555 =
         0.01579   -0.00240    0.00311   -0.00949
C22A  1    0.195549    0.608433    0.000397   -21.00000    0.01646    0.02426 =
         0.00360   -0.00034    0.00150   -0.00662
C23A  1    0.184943    0.543078    0.014046   -21.00000    0.02351    0.02224 =
         0.01079   -0.00005    0.00202   -0.00758
C24A  1    0.316203    0.519123    0.021088   -21.00000    0.01565    0.01372 =
         0.01063   -0.00762    0.00096   -0.00769
AFIX  56
C26A  1    0.459254    0.485874    0.082231   -21.00000    0.01224    0.02881 =
         0.02019   -0.00189    0.00561    0.00088
C27A  1    0.427877    0.470495    0.125228   -21.00000    0.00643    0.03108 =
         0.02066   -0.00161    0.00045   -0.00161
C15A  1    0.289821    0.454700    0.127270   -21.00000    0.00612    0.00852 =
         0.01151    0.00230   -0.00109    0.00453
C16A  1    0.235873    0.460318    0.085537   -21.00000    0.01268    0.01754 =
         0.01434    0.00247    0.00026   -0.00024
C25A  1    0.340589    0.479584    0.057701   -21.00000    0.01522    0.02000 =
         0.01864   -0.00193    0.00355   -0.00139
AFIX  56
C48A  1   -0.055074    0.674234    0.115633   -21.00000    0.02405    0.01739 =
         0.01479    0.00344    0.00046    0.00373
C11A  1   -0.066305    0.609345    0.130166   -21.00000    0.02007    0.01907 =
         0.01598    0.00291    0.00117   -0.00036
C12A  1   -0.013871    0.606406    0.172214   -21.00000    0.01346    0.01159 =
         0.00740    0.00015    0.00129    0.00171
C46A  1    0.029767    0.669479    0.183668   -21.00000    0.01374    0.01597 =
         0.00732    0.00037    0.00418   -0.00043
C47A  1    0.004302    0.711399    0.148699   -21.00000    0.02775    0.01761 =
         0.01657    0.00337    0.00001    0.00405
AFIX   0
HKLF 5

REM  mohawk3_pbca in Pbca
REM R1 =  0.0732 for    8340 Fo > 4sig(Fo)  and  0.0865 for all    9670 data
REM   1135 parameters refined using   1890 restraints

END

WGHT      0.0232     17.2532

REM Highest difference peak  0.473,  deepest hole -0.412,  1-sigma level  0.072
Q1    1   0.0839  0.4941  0.1664  11.00000  0.05    0.47
Q2    1  -0.1393  0.4224  0.1633  11.00000  0.05    0.37
Q3    1  -0.4328  0.3663  0.0827  11.00000  0.05    0.32
Q4    1   0.1641  0.6372  0.0037  11.00000  0.05    0.31
Q5    1  -0.0474  0.7081  0.0890  11.00000  0.05    0.31
;
_shelx_res_checksum              99932
_shelx_hkl_file                  
;
   1   1   0 0.29523 2.89620   1
   3   1   0 -1.0280 6.71098   1
   5   1   0 -2.3514 7.12193   1
   6   1   0 1224.77 62.8506   1
   0   2   0 947.297 47.3038  -3
   0   2   0 947.297 47.3038  -2
   0   2   0 947.297 47.3038   1
   1   2   0 2.36327 2.47808   1
   3   2   0 -2.0088 3.16884   1
   7   2   0 0.76587 4.23430   1
   8   2   0 1525.93 55.3950   1
   0   3   0 1.11927 5.23067   1
   1   3   0 0.63380 3.33736   1
   2   3   0 -0.3914 3.65462  -3
   2   3   0 -0.3914 3.65462   1
   3   3   0 20.9698 5.40781   1
   4   3   0 490.876 27.0704  -3
   4   3   0 490.876 27.0704   1
   4   3   0 490.657 19.8784  -2
   4   3   0 490.657 19.8784   1
   7   3   0 -0.2045 8.36511   1
   8   3   0 169.206 9.51638   1
   9   3   0 30.1972 4.91788   1
  10   3   0 628.698 24.2614   1
   1   4   0 -7.5389 3.99521   1
   2   4   0 66.7549 5.17375  -2
   2   4   0 66.7549 5.17375   1
   2   4   0 43.9079 10.3507  -3
   2   4   0 43.9079 10.3507  -2
   2   4   0 43.9079 10.3507   1
   2   4   0 42.9278 7.52677  -3
   2   4   0 42.9278 7.52677   1
   3   4   0 4.61843 4.57157   1
   4   4   0 1689.54 88.0909  -2
   4   4   0 1689.54 88.0909   1
   4   4   0 1774.38 91.1576  -3
   4   4   0 1774.38 91.1576   1
   5   4   0 15.0630 6.37792   1
   6   4   0 9.15037 9.69218  -3
   6   4   0 9.15037 9.69218   1
   7   4   0 29.0373 7.01342   1
   8   4   0 58.2656 6.53081   1
   9   4   0 67.3046 7.29954   1
  10   4   0 71.3091 7.20158   1
  11   4   0 0.28564 4.71316   1
   0   5   0 -4.3427 7.28980   1
   1   5   0 -11.273 2.34187   1
   2   5   0 -2.3763 6.37334  -3
   2   5   0 -2.3763 6.37334   1
   2   5   0 8.74407 16.9247  -3
   2   5   0 8.74407 16.9247  -2
   2   5   0 8.74407 16.9247   1
   2   5   0 -1.2295 5.79310  -2
   2   5   0 -1.2295 5.79310   1
   3   5   0 8.12889 3.31393   1
   5   5   0 2.99287 5.03969   1
   6   5   0 557.093 16.2409  -3
   6   5   0 557.093 16.2409   1
   7   5   0 0.76346 10.8553   1
   8   5   0 1752.45 64.8021   1
   9   5   0 99.4024 9.11624   1
  10   5   0 1292.66 48.7926   1
  11   5   0 5.58780 7.40762   1
  12   5   0 1317.13 69.3146   1
   0   6   0 336.737 26.6443  -3
   0   6   0 336.737 26.6443  -2
   0   6   0 336.737 26.6443   1
   0   6   0 355.078 16.2182  -2
   0   6   0 355.078 16.2182   1
   0   6   0 364.838 16.0799  -3
   0   6   0 364.838 16.0799   1
   1   6   0 -0.6161 4.30096   1
   2   6   0 452.927 9.95924  -3
   2   6   0 452.927 9.95924   1
   2   6   0 455.025 13.5766  -2
   2   6   0 455.025 13.5766   1
   3   6   0 -3.6356 1.99125   1
   4   6   0 2309.13 59.6269  -3
   4   6   0 2309.13 59.6269   1
   5   6   0 -0.7403 6.30013   1
   6   6   0 476.956 14.4333  -3
   6   6   0 476.956 14.4333   1
   7   6   0 39.2069 3.99485   1
   8   6   0 1991.83 73.6306   1
   9   6   0 42.7666 6.84176   1
  10   6   0 180.314 16.4149   1
  11   6   0 -3.2018 7.91370   1
  12   6   0 38.1691 9.39911   1
  13   6   0 -2.1043 7.33679   1
   0   7   0 6.15428 6.56611   1
   1   7   0 -11.867 4.28173   1
   2   7   0 219.882 10.3936  -2
   2   7   0 219.882 10.3936   1
   2   7   0 244.209 8.86498  -3
   2   7   0 244.209 8.86498   1
   3   7   0 20.8836 3.50023   1
   4   7   0 698.464 16.4978  -3
   4   7   0 698.464 16.4978   1
   5   7   0 84.0553 5.56845   1
   6   7   0 2054.44 61.2449  -3
   6   7   0 2054.44 61.2449   1
   7   7   0 4.95070 3.42364   1
   8   7   0 287.474 19.9901  -3
   8   7   0 287.474 19.9901   1
   9   7   0 18.3189 9.65650   1
  10   7   0 70.6072 11.6238   1
  11   7   0 -0.8069 8.70523   1
  12   7   0 56.8311 10.9634   1
  13   7   0 10.9198 8.89710   1
   0   8   0 276.383 13.0740  -2
   0   8   0 276.383 13.0740   1
   0   8   0 275.400 12.9274  -3
   0   8   0 275.400 12.9274   1
   1   8   0 -8.0711 4.51594   1
   2   8   0 49.9681 7.49490  -3
   2   8   0 49.9681 7.49490   1
   2   8   0 36.8423 9.10579  -2
   2   8   0 36.8423 9.10579   1
   3   8   0 -8.3538 3.71967   1
   4   8   0 4492.11 93.7717  -3
   4   8   0 4492.11 93.7717   1
   5   8   0 60.0410 7.19646   1
   6   8   0 180.798 10.9126  -3
   6   8   0 180.798 10.9126   1
   7   8   0 7.13643 3.53820   1
   8   8   0 625.385 18.6039   1
   9   8   0 64.5573 5.35323   1
  10   8   0 37.7818 10.6979   1
  11   8   0 -2.3109 8.88794   1
  12   8   0 4.94279 9.18059   1
   0   9   0 4.19134 7.61871   1
   1   9   0 27.4206 4.90482   1
   2   9   0 1448.49 29.6162  -3
   2   9   0 1448.49 29.6162   1
   2   9   0 1358.19 49.9162  -2
   2   9   0 1358.19 49.9162   1
   3   9   0 -2.7808 2.70978   1
   4   9   0 243.064 8.15419  -3
   4   9   0 243.064 8.15419   1
   5   9   0 8.91364 3.47589   1
   6   9   0 1066.12 34.6725  -3
   6   9   0 1066.12 34.6725   1
   7   9   0 28.4135 3.60680   1
   8   9   0 -2.7558 4.43158   1
   9   9   0 12.7172 4.50547   1
  10   9   0 -1.8311 3.71279   1
  11   9   0 -6.5005 9.17812   1
  12   9   0 26.9004 10.9665   1
   0  10   0 3124.42 72.2284  -3
   0  10   0 3124.42 72.2284   1
   1  10   0 60.5210 4.75781   1
   2  10   0 1549.05 34.6777  -3
   2  10   0 1549.05 34.6777   1
   3  10   0 0.90883 2.78880   1
   4  10   0 1337.82 30.0908  -3
   4  10   0 1337.82 30.0908   1
   5  10   0 2.31236 3.48031   1
   6  10   0 673.798 41.5791  -3
   6  10   0 673.798 41.5791   1
   7  10   0 13.1030 5.13682   1
   8  10   0 1262.88 39.4494   1
   9  10   0 4.87322 4.59766   1
  10  10   0 50.6564 7.11318   1
  11  10   0 7.34730 10.1613   1
  12  10   0 1028.09 58.5814   1
   0  11   0 -14.251 6.19939   1
   1  11   0 -11.625 3.86175   1
   2  11   0 67.4736 9.01654  -3
   2  11   0 67.4736 9.01654   1
   3  11   0 -3.3006 3.33806   1
   4  11   0 1190.43 30.5545  -3
   4  11   0 1190.43 30.5545   1
   5  11   0 73.3582 5.07699   1
   6  11   0 805.717 15.4123   1
   7  11   0 2.48497 3.40732   1
   8  11   0 1961.07 73.4383   1
   9  11   0 29.4621 7.27265   1
  10  11   0 149.883 11.3400   1
  11  11   0 -4.2343 5.84796   1
   0  12   0 167.178 12.5396  -3
   0  12   0 167.178 12.5396   1
   1  12   0 -15.314 3.68291   1
   2  12   0 2322.39 50.8032  -3
   2  12   0 2322.39 50.8032   1
   3  12   0 2.30828 3.58896   1
   4  12   0 792.238 24.5945  -3
   4  12   0 792.238 24.5945   1
   5  12   0 -6.4996 2.34871   1
   6  12   0 522.574 13.7173   1
   7  12   0 4.85391 4.39408   1
   8  12   0 21.5807 7.74480   1
   9  12   0 63.9488 9.60662   1
  10  12   0 69.9045 9.57443   1
  11  12   0 2.21067 6.25517   1
   0  13   0 -7.7326 5.92017   1
   1  13   0 10.7319 4.87791   1
   2  13   0 59.4511 12.6179  -3
   2  13   0 59.4511 12.6179   1
   3  13   0 19.7567 3.41216   1
   4  13   0 -10.701 22.7249  -3
   4  13   0 -10.701 22.7249   1
   5  13   0 1.10756 2.65598   1
   6  13   0 260.406 16.8608   1
   7  13   0 15.6260 8.12971   1
   8  13   0 55.6161 6.37668   1
   9  13   0 11.5477 7.62271   1
  10  13   0 367.847 19.0197   1
  11  13   0 1.93379 6.71141   1
  12  13   0 7.47300 8.09740   1
   0  14   0 159.793 16.7703  -3
   0  14   0 159.793 16.7703   1
   1  14   0 26.4577 4.66011   1
   2  14   0 1617.98 92.2383  -3
   2  14   0 1617.98 92.2383   1
   3  14   0 69.6868 4.28502   1
   4  14   0 32.5061 3.21535   1
   5  14   0 31.0539 4.98117   1
   6  14   0 117.940 13.9188   1
   7  14   0 15.9294 8.57190   1
   8  14   0 228.891 11.4257   1
   9  14   0 0.19834 7.39955   1
  10  14   0 2566.52 95.5816   1
  11  14   0 2.26089 8.67818   1
   0  15   0 1.13047 6.16331   1
   1  15   0 23.6043 4.65887   1
   2  15   0 2378.57 130.198  -3
   2  15   0 2378.57 130.198   1
   3  15   0 8.39484 3.53423   1
   4  15   0 51.9142 4.94425   1
   5  15   0 14.1934 4.53281   1
   6  15   0 24.2315 4.80582   1
   7  15   0 4.48862 8.50325   1
   8  15   0 11.3448 6.00173   1
   9  15   0 4.92477 8.01927   1
  10  15   0 757.946 33.1333   1
  11  15   0 5.83375 11.8764   1
   0  16   0 2707.24 146.609  -3
   0  16   0 2707.24 146.609   1
   1  16   0 14.8570 4.31609   1
   2  16   0 535.554 44.9985  -3
   2  16   0 535.554 44.9985   1
   3  16   0 24.9115 4.29009   1
   4  16   0 723.867 17.9786   1
   5  16   0 15.8398 4.61104   1
   6  16   0 14.9140 5.45192   1
   7  16   0 10.3939 8.93572   1
   8  16   0 67.4212 11.3476   1
   9  16   0 -2.2025 5.47001   1
  10  16   0 414.427 22.3297   1
   0  17   0 -4.8992 5.90714   1
   1  17   0 40.9854 4.73084   1
   2  17   0 800.642 18.7793   1
   3  17   0 12.3720 5.51017   1
   4  17   0 524.156 16.1243   1
   5  17   0 -1.8534 4.65128   1
   6  17   0 71.5364 7.51777   1
   7  17   0 3.00988 8.84672   1
   8  17   0 410.768 23.0079   1
   9  17   0 65.5068 7.98340   1
  10  17   0 129.023 15.9965   1
   0  18   0 271.203 13.0073   1
   1  18   0 27.5454 4.93944   1
   2  18   0 27.4094 5.95892   1
   3  18   0 22.9348 6.43794   1
   4  18   0 915.333 27.2897   1
   5  18   0 17.7922 5.11016   1
   6  18   0 79.6772 8.30486   1
   7  18   0 1.90462 9.71281   1
   8  18   0 2158.05 83.1702   1
   9  18   0 18.7153 6.99583   1
   0  19   0 20.3144 6.99564   1
   1  19   0 56.3949 5.91492   1
   2  19   0 499.323 15.0249   1
   3  19   0 5.96058 6.21429   1
   4  19   0 180.286 11.2805   1
   5  19   0 1.44399 5.45632   1
   6  19   0 778.184 27.3991   1
   7  19   0 5.84805 4.61637   1
   8  19   0 41.3818 11.3662   1
   9  19   0 -5.8436 7.02560   1
  10  19   0 282.811 19.0378   1
   0  20   0 408.755 18.2299   1
   1  20   0 16.6964 5.29859   1
   2  20   0 499.731 16.7592   1
   3  20   0 1.38688 6.06868   1
   4  20   0 437.389 16.7765   1
   5  20   0 7.95519 5.98966   1
   6  20   0 53.2880 7.69426   1
   7  20   0 14.1737 5.60275   1
   8  20   0 178.774 18.1389   1
   9  20   0 43.6211 17.7476   1
   0  21   0 -12.070 7.25795   1
   1  21   0 22.1088 5.86092   1
   2  21   0 724.638 21.4291   1
   3  21   0 -5.1296 6.28301   1
   4  21   0 534.015 19.2085   1
   5  21   0 7.86811 6.41551   1
   6  21   0 29.7148 6.28797   1
   7  21   0 1.79066 5.77607   1
   8  21   0 172.968 18.1576   1
   0  22   0 770.829 28.5159   1
   1  22   0 1.50342 5.89265   1
   2  22   0 29.7611 7.76435   1
   3  22   0 8.35534 7.22092   1
   4  22   0 12.3230 7.18468   1
   5  22   0 -4.9668 6.20561   1
   6  22   0 31.0240 6.48759   1
   7  22   0 10.4721 6.58858   1
   8  22   0 840.040 57.6202   1
   0  23   0 18.6229 8.39366   1
   1  23   0 9.98012 6.16465   1
   2  23   0 150.302 11.6753   1
   3  23   0 1.73100 8.20631   1
   4  23   0 209.195 12.9397   1
   5  23   0 6.41802 6.77184   1
   6  23   0 14.6304 6.21887   1
   7  23   0 -2.2114 6.53247   1
   8  23   0 61.1438 21.2302   1
   0  24   0 670.131 30.4779   1
   1  24   0 -4.9102 6.11043   1
   2  24   0 55.9886 9.02172   1
   3  24   0 6.46978 8.86036   1
   4  24   0 251.632 15.5133   1
   5  24   0 5.82104 7.01241   1
   6  24   0 13.3261 6.57604   1
   7  24   0 -1.0487 7.27465   1
   0  25   0 18.1552 10.1043   1
   1  25   0 54.2676 7.44358   1
   2  25   0 25.4545 8.43706   1
   3  25   0 -2.2699 8.65677   1
   4  25   0 90.7158 11.2021   1
   5  25   0 -11.452 16.7855   1
   6  25   0 208.526 22.7775   1
   7  25   0 -18.361 17.9499   1
   0  26   0 401.351 22.9622   1
   1  26   0 7.41629 7.23054   1
   2  26   0 198.213 13.5915   1
   3  26   0 5.49434 9.13604   1
   4  26   0 30.4294 13.1064   1
   5  26   0 43.3432 20.2334   1
   6  26   0 123.393 30.2415   1
   7  26   0 0.85836 19.7294   1
   0  27   0 20.4237 18.5696   1
   1  27   0 8.54552 9.07366   1
   2  27   0 34.7839 10.3790   1
   3  27   0 33.1300 12.6810   1
   4  27   0 154.671 18.9165   1
   0  28   0 69.9115 20.8679   1
   1  28   0 25.9158 13.1847   1
   3  28   0 10.2470 11.8263   1
   4  28   0 247.084 21.5746   1
   0  29   0 17.2321 19.5030   1
   1  29   0 39.1158 19.8479   1
   1  30   0 14.8620 19.4941   1
   2   0   1 2.91987 3.68984   1
   3   0   1 -0.3054 2.87356   1
   0   1   1 0.73732 2.10349   1
   1   1   1 162.929 5.03351  -3
   1   1   1 162.929 5.03351   1
   1   1   1 152.022 5.92302  -3
   1   1   1 152.022 5.92302  -2
   1   1   1 152.022 5.92302   1
   2   1   1 801.769 41.7434  -3
   2   1   1 801.769 41.7434  -2
   2   1   1 801.769 41.7434   1
   3   1   1 715.559 19.0772  -3
   3   1   1 715.559 19.0772  -2
   3   1   1 715.559 19.0772   1
   4   1   1 850.952 44.9094  -3
   4   1   1 850.952 44.9094   1
   5   1   1 47.8607 8.15994  -3
   5   1   1 47.8607 8.15994   1
   6   1   1 3929.75 198.203   1
   7   1   1 209.719 14.3382  -3
   7   1   1 209.719 14.3382   1
   4   2   1 801.190 29.4980  -3
   4   2   1 801.190 29.4980   1
   5   2   1 2489.04 127.115  -3
   5   2   1 2489.04 127.115   1
   6   2   1 -9.3103 7.95655  -3
   6   2   1 -9.3103 7.95655   1
   7   2   1 95.9293 6.70007  -3
   7   2   1 95.9293 6.70007   1
   8   2   1 290.374 12.5541   1
   0   3   1 1.31925 4.33156   1
   1   3   1 170.384 5.60663  -3
   1   3   1 170.384 5.60663   1
   1   3   1 160.032 4.97648  -2
   1   3   1 160.032 4.97648   1
   1   3   1 181.535 4.96380  -3
   1   3   1 181.535 4.96380  -2
   1   3   1 181.535 4.96380   1
   2   3   1 101.647 5.56126  -3
   2   3   1 101.647 5.56126  -2
   2   3   1 101.647 5.56126   1
   2   3   1 110.795 4.92742  -3
   2   3   1 110.795 4.92742   1
   2   3   1 112.777 10.7325  -2
   2   3   1 112.777 10.7325   1
   6   3   1 572.470 23.4109  -3
   6   3   1 572.470 23.4109   1
   7   3   1 26.1774 8.77219  -3
   7   3   1 26.1774 8.77219   1
   8   3   1 592.515 34.3363  -3
   8   3   1 592.515 34.3363   1
   9   3   1 718.986 22.4911   1
  10   3   1 399.958 13.4249   1
   0   4   1 1012.35 26.3530  -3
   0   4   1 1012.35 26.3530  -2
   0   4   1 1012.35 26.3530   1
   0   4   1 929.888 50.5106  -3
   0   4   1 929.888 50.5106   1
   0   4   1 980.350 49.2238  -2
   0   4   1 980.350 49.2238   1
   1   4   1 46.4188 5.52350  -3
   1   4   1 46.4188 5.52350  -2
   1   4   1 46.4188 5.52350   1
   1   4   1 27.0920 6.65957  -3
   1   4   1 27.0920 6.65957   1
   1   4   1 39.5206 4.92760  -2
   1   4   1 39.5206 4.92760   1
   2   4   1 4473.16 131.186  -3
   2   4   1 4473.16 131.186  -2
   2   4   1 4473.16 131.186   1
   3   4   1 63.0932 4.66062  -3
   3   4   1 63.0932 4.66062   1
   3   4   1 62.4380 7.92730  -2
   3   4   1 62.4380 7.92730   1
   3   4   1 76.5507 18.2999  -3
   3   4   1 76.5507 18.2999  -2
   3   4   1 76.5507 18.2999   1
   4   4   1 904.258 28.0477  -3
   4   4   1 904.258 28.0477   1
   5   4   1 263.715 8.91632  -3
   5   4   1 263.715 8.91632   1
   6   4   1 556.783 22.1409  -3
   6   4   1 556.783 22.1409   1
   6   4   1 462.008 25.1263  -2
   6   4   1 462.008 25.1263   1
   7   4   1 290.343 10.9864  -3
   7   4   1 290.343 10.9864   1
   8   4   1 799.151 45.5675  -3
   8   4   1 799.151 45.5675   1
   9   4   1 351.190 11.1007   1
  10   4   1 213.421 7.85738   1
  11   4   1 126.011 6.77758   1
   0   5   1 1.39654 5.48976   1
   1   5   1 1859.35 41.8043  -3
   1   5   1 1859.35 41.8043  -2
   1   5   1 1859.35 41.8043   1
   1   5   1 1621.21 35.7386  -2
   1   5   1 1621.21 35.7386   1
   1   5   1 1656.23 43.4240  -3
   1   5   1 1656.23 43.4240   1
   2   5   1 735.570 13.8429  -3
   2   5   1 735.570 13.8429   1
   2   5   1 830.651 24.5030  -3
   2   5   1 830.651 24.5030  -2
   2   5   1 830.651 24.5030   1
   2   5   1 732.482 15.6522  -2
   2   5   1 732.482 15.6522   1
   3   5   1 661.299 17.3630  -2
   3   5   1 661.299 17.3630   1
   3   5   1 651.006 15.3481  -3
   3   5   1 651.006 15.3481   1
   4   5   1 34.5697 9.75786  -2
   4   5   1 34.5697 9.75786   1
   4   5   1 8.26851 6.32664  -3
   4   5   1 8.26851 6.32664   1
   5   5   1 726.950 14.3252  -3
   5   5   1 726.950 14.3252   1
   6   5   1 768.799 15.9839  -3
   6   5   1 768.799 15.9839   1
   7   5   1 787.713 25.4486  -3
   7   5   1 787.713 25.4486   1
   8   5   1 227.993 22.9994  -3
   8   5   1 227.993 22.9994   1
   9   5   1 219.703 8.61759   1
  10   5   1 28.2788 4.89749   1
  11   5   1 0.15874 5.09624   1
  12   5   1 72.5915 7.65986   1
   0   6   1 2747.47 63.4326  -3
   0   6   1 2747.47 63.4326   1
   0   6   1 2873.86 80.9531  -2
   0   6   1 2873.86 80.9531   1
   0   6   1 3097.47 154.046  -3
   0   6   1 3097.47 154.046  -2
   0   6   1 3097.47 154.046   1
   1   6   1 4707.50 84.6731  -3
   1   6   1 4707.50 84.6731   1
   1   6   1 4268.52 210.356  -2
   1   6   1 4268.52 210.356   1
   2   6   1 3127.86 41.3022  -3
   2   6   1 3127.86 41.3022   1
   2   6   1 3052.50 67.1597  -2
   2   6   1 3052.50 67.1597   1
   2   6   1 3383.31 168.018  -3
   2   6   1 3383.31 168.018  -2
   2   6   1 3383.31 168.018   1
   3   6   1 254.894 10.3776  -2
   3   6   1 254.894 10.3776   1
   3   6   1 280.866 7.74266  -3
   3   6   1 280.866 7.74266   1
   4   6   1 23.3984 4.00780  -3
   4   6   1 23.3984 4.00780   1
   4   6   1 44.3823 7.47503  -2
   4   6   1 44.3823 7.47503   1
   5   6   1 2383.10 38.7151  -3
   5   6   1 2383.10 38.7151   1
   6   6   1 1050.52 21.4844  -3
   6   6   1 1050.52 21.4844   1
   7   6   1 10.7474 7.10995  -3
   7   6   1 10.7474 7.10995   1
   8   6   1 766.161 19.1510   1
   9   6   1 538.309 16.2207   1
  10   6   1 20.3777 6.21009   1
  11   6   1 50.0933 7.22077   1
  12   6   1 274.082 13.9867   1
  13   6   1 61.7768 7.90676   1
   0   7   1 2.47264 4.68431   1
   1   7   1 956.894 13.6649  -3
   1   7   1 956.894 13.6649   1
   1   7   1 936.889 22.1577  -2
   1   7   1 936.889 22.1577   1
   1   7   1 969.160 38.4316  -3
   1   7   1 969.160 38.4316  -2
   1   7   1 969.160 38.4316   1
   2   7   1 1875.49 35.3464  -2
   2   7   1 1875.49 35.3464   1
   2   7   1 1943.15 27.2064  -3
   2   7   1 1943.15 27.2064   1
   3   7   1 57.4601 4.26335  -3
   3   7   1 57.4601 4.26335   1
   3   7   1 63.4263 7.02358  -2
   3   7   1 63.4263 7.02358   1
   4   7   1 -0.6443 4.54004  -3
   4   7   1 -0.6443 4.54004   1
   5   7   1 5197.64 93.1219  -3
   5   7   1 5197.64 93.1219   1
   5   7   1 5400.61 265.758  -2
   5   7   1 5400.61 265.758   1
   6   7   1 38.1921 4.82361  -3
   6   7   1 38.1921 4.82361   1
   7   7   1 518.134 14.6249  -3
   7   7   1 518.134 14.6249   1
   8   7   1 2624.20 134.303  -3
   8   7   1 2624.20 134.303   1
   9   7   1 54.9807 8.00174   1
  10   7   1 31.0625 7.23345   1
  11   7   1 53.5394 7.89687   1
  12   7   1 50.7328 7.69991   1
  13   7   1 196.372 12.2604   1
   0   8   1 657.608 14.7165  -3
   0   8   1 657.608 14.7165   1
   0   8   1 656.379 16.9157  -2
   0   8   1 656.379 16.9157   1
   1   8   1 29.5662 4.92185  -3
   1   8   1 29.5662 4.92185   1
   1   8   1 31.1437 4.28291  -2
   1   8   1 31.1437 4.28291   1
   2   8   1 295.569 8.33711  -2
   2   8   1 295.569 8.33711   1
   2   8   1 303.193 7.55405  -3
   2   8   1 303.193 7.55405   1
   3   8   1 1575.32 22.4348  -3
   3   8   1 1575.32 22.4348   1
   3   8   1 1642.44 82.3904  -2
   3   8   1 1642.44 82.3904   1
   4   8   1 377.186 8.04731  -3
   4   8   1 377.186 8.04731   1
   5   8   1 731.501 12.0866  -3
   5   8   1 731.501 12.0866   1
   6   8   1 369.118 11.0664  -3
   6   8   1 369.118 11.0664   1
   6   8   1 350.347 29.0434  -2
   6   8   1 350.347 29.0434   1
   7   8   1 1632.63 88.6497  -2
   7   8   1 1632.63 88.6497   1
   8   8   1 1204.32 24.5000   1
   9   8   1 796.242 43.8302  -3
   9   8   1 796.242 43.8302   1
  10   8   1 69.2234 8.82460   1
  11   8   1 27.5416 7.49136   1
  12   8   1 153.759 11.8840   1
   0   9   1 -2.8271 5.14636   1
   1   9   1 1486.89 21.7639  -3
   1   9   1 1486.89 21.7639   1
   1   9   1 1413.30 29.9602  -2
   1   9   1 1413.30 29.9602   1
   2   9   1 326.452 6.99139  -3
   2   9   1 326.452 6.99139   1
   2   9   1 308.491 13.2778  -2
   2   9   1 308.491 13.2778   1
   3   9   1 51.8358 4.54016  -3
   3   9   1 51.8358 4.54016   1
   4   9   1 25.3042 4.83746  -3
   4   9   1 25.3042 4.83746   1
   5   9   1 16.6640 5.59031  -3
   5   9   1 16.6640 5.59031   1
   6   9   1 3973.71 101.224  -3
   6   9   1 3973.71 101.224   1
   7   9   1 630.396 9.88580   1
   8   9   1 119.291 5.67279   1
   9   9   1 218.541 6.99113   1
  10   9   1 11.7694 2.82100   1
  11   9   1 23.2566 7.55942   1
  12   9   1 72.3294 9.79019   1
   0  10   1 3185.87 55.0655  -3
   0  10   1 3185.87 55.0655   1
   0  10   1 3063.69 153.935  -2
   0  10   1 3063.69 153.935   1
   1  10   1 7130.33 114.763  -3
   1  10   1 7130.33 114.763   1
   1  10   1 6545.35 322.426  -2
   1  10   1 6545.35 322.426   1
   2  10   1 3762.22 48.1260  -3
   2  10   1 3762.22 48.1260   1
   3  10   1 631.932 11.3505  -3
   3  10   1 631.932 11.3505   1
   4  10   1 5.40296 5.10773  -3
   4  10   1 5.40296 5.10773   1
   5  10   1 109.321 7.09378  -3
   5  10   1 109.321 7.09378   1
   6  10   1 691.103 31.0856  -3
   6  10   1 691.103 31.0856   1
   7  10   1 887.970 20.5716   1
   8  10   1 32.6740 3.98577   1
   9  10   1 16.9594 3.71618   1
  10  10   1 4.77381 4.02034   1
  11  10   1 10.3744 7.64360   1
  12  10   1 76.8927 10.2282   1
   0  11   1 -8.4910 4.23797   1
   1  11   1 349.383 7.83303  -3
   1  11   1 349.383 7.83303   1
   2  11   1 186.436 6.49437  -3
   2  11   1 186.436 6.49437   1
   3  11   1 221.150 6.29167  -3
   3  11   1 221.150 6.29167   1
   4  11   1 1358.03 25.3201  -3
   4  11   1 1358.03 25.3201   1
   5  11   1 977.755 23.7898  -3
   5  11   1 977.755 23.7898   1
   6  11   1 478.440 38.1986  -3
   6  11   1 478.440 38.1986   1
   7  11   1 79.7818 3.56514   1
   8  11   1 287.735 11.3663   1
   9  11   1 864.795 24.7418   1
  10  11   1 11.7231 4.52169   1
  11  11   1 2.68873 4.12992   1
   0  12   1 200.796 9.99057  -3
   0  12   1 200.796 9.99057   1
   1  12   1 -20.763 6.43935  -3
   1  12   1 -20.763 6.43935   1
   2  12   1 105.995 5.93113  -3
   2  12   1 105.995 5.93113   1
   3  12   1 -4.9709 6.23975  -3
   3  12   1 -4.9709 6.23975   1
   4  12   1 161.465 11.7890  -3
   4  12   1 161.465 11.7890   1
   5  12   1 539.996 27.4548  -3
   5  12   1 539.996 27.4548   1
   6  12   1 1771.98 28.3771   1
   7  12   1 1364.83 27.5131   1
   8  12   1 181.052 9.56147   1
   9  12   1 279.067 11.3564   1
  10  12   1 75.6904 6.77601   1
  11  12   1 217.502 9.59800   1
  12  12   1 -3.0847 6.97874   1
   0  13   1 -10.341 4.41448   1
   1  13   1 256.606 9.37164  -3
   1  13   1 256.606 9.37164   1
   2  13   1 2214.59 39.9285  -3
   2  13   1 2214.59 39.9285   1
   3  13   1 206.178 8.46657  -3
   3  13   1 206.178 8.46657   1
   4  13   1 35.8942 14.3985  -3
   4  13   1 35.8942 14.3985   1
   5  13   1 85.5103 25.5650  -3
   5  13   1 85.5103 25.5650   1
   6  13   1 4216.00 108.956   1
   7  13   1 32.3526 5.21795   1
   8  13   1 1423.27 31.0640   1
   9  13   1 627.646 19.7888   1
  10  13   1 55.9493 6.31697   1
  11  13   1 9.82366 5.07830   1
  12  13   1 58.1711 7.15414   1
   0  14   1 3181.23 63.2165  -3
   0  14   1 3181.23 63.2165   1
   1  14   1 38.3176 8.96492  -3
   1  14   1 38.3176 8.96492   1
   2  14   1 665.050 23.7476  -3
   2  14   1 665.050 23.7476   1
   3  14   1 1586.02 64.4707  -3
   3  14   1 1586.02 64.4707   1
   4  14   1 42.0440 28.8512  -3
   4  14   1 42.0440 28.8512   1
   5  14   1 434.219 8.83128   1
   6  14   1 1283.94 36.3502   1
   7  14   1 52.2545 6.96163   1
   8  14   1 97.7037 5.72678   1
   9  14   1 1.86427 5.41913   1
  10  14   1 50.4151 6.38258   1
  11  14   1 57.7090 8.12942   1
   0  15   1 -1.8733 4.02848   1
   1  15   1 81.9356 11.4385  -3
   1  15   1 81.9356 11.4385   1
   2  15   1 2806.63 83.8768  -3
   2  15   1 2806.63 83.8768   1
   3  15   1 413.428 40.8362  -3
   3  15   1 413.428 40.8362   1
   4  15   1 434.093 8.18631   1
   5  15   1 22.6376 3.55978   1
   6  15   1 38.4103 3.88948   1
   7  15   1 65.4618 7.72603   1
   8  15   1 314.559 9.91004   1
   9  15   1 190.735 10.7944   1
  10  15   1 118.887 9.15065   1
  11  15   1 4.51262 11.4786   1
   0  16   1 269.089 24.7784  -3
   0  16   1 269.089 24.7784   1
   1  16   1 61.4660 29.6378  -3
   1  16   1 61.4660 29.6378   1
   2  16   1 892.506 42.6613  -3
   2  16   1 892.506 42.6613   1
   3  16   1 30.0595 3.18467   1
   4  16   1 707.655 13.0741   1
   5  16   1 504.994 10.3074   1
   6  16   1 299.502 9.39134   1
   7  16   1 350.735 14.7868   1
   8  16   1 52.9986 6.23066   1
   9  16   1 228.106 8.24770   1
  10  16   1 488.109 17.3090   1
   0  17   1 -1.6620 4.32130   1
   1  17   1 313.658 6.38635   1
   2  17   1 34.5111 3.56524   1
   3  17   1 154.836 6.28671   1
   4  17   1 649.158 12.4670   1
   5  17   1 91.9969 4.84582   1
   6  17   1 174.850 7.49875   1
   7  17   1 54.5125 7.88109   1
   8  17   1 552.700 19.4040   1
   9  17   1 189.148 7.92739   1
  10  17   1 15.8823 7.28936   1
   0  18   1 71.8152 5.77811   1
   1  18   1 375.705 7.60323   1
   2  18   1 2780.42 40.2669   1
   3  18   1 67.6716 5.13202   1
   4  18   1 60.7115 4.97580   1
   5  18   1 118.646 5.44824   1
   6  18   1 -0.1252 4.07440   1
   7  18   1 -0.9132 6.69840   1
   8  18   1 188.872 11.9571   1
   9  18   1 111.491 6.89309   1
   0  19   1 -0.9892 4.63423   1
   1  19   1 517.744 9.82531   1
   2  19   1 643.704 12.5307   1
   3  19   1 479.998 11.1949   1
   4  19   1 523.948 13.0462   1
   5  19   1 53.0552 4.76579   1
   6  19   1 40.8979 5.08109   1
   7  19   1 86.4607 5.07565   1
   8  19   1 186.492 12.4235   1
   9  19   1 194.649 9.00844   1
  10  19   1 175.160 10.4019   1
   0  20   1 1300.42 29.7362   1
   1  20   1 265.309 7.00586   1
   2  20   1 1131.41 20.8460   1
   3  20   1 94.4665 5.85402   1
   4  20   1 33.1822 5.23729   1
   5  20   1 208.514 7.83068   1
   6  20   1 97.8046 5.89998   1
   7  20   1 47.6689 5.20833   1
   8  20   1 174.230 12.5714   1
   9  20   1 218.901 20.2249   1
   0  21   1 5.83025 5.54829   1
   1  21   1 316.985 8.24895   1
   2  21   1 91.1899 6.02848   1
   3  21   1 -3.1078 4.45042   1
   4  21   1 31.2110 5.47200   1
   5  21   1 181.520 7.65025   1
   6  21   1 70.8308 5.82648   1
   7  21   1 169.526 7.74011   1
   8  21   1 143.184 12.2767   1
   0  22   1 42.3360 6.40150   1
   1  22   1 17.0676 4.39489   1
   2  22   1 496.501 12.9372   1
   3  22   1 -1.0852 4.93219   1
   4  22   1 20.1581 5.36516   1
   5  22   1 137.756 7.10324   1
   6  22   1 64.6562 5.20472   1
   7  22   1 215.603 8.95337   1
   8  22   1 152.834 18.0364   1
   0  23   1 11.6206 5.80755   1
   1  23   1 137.054 6.72871   1
   2  23   1 23.7555 5.60517   1
   3  23   1 109.588 7.98521   1
   4  23   1 228.900 9.55052   1
   5  23   1 104.995 6.66837   1
   6  23   1 82.6248 5.69755   1
   7  23   1 154.385 7.90823   1
   8  23   1 121.941 17.8717   1
   0  24   1 42.4165 7.49999   1
   1  24   1 67.4918 5.39211   1
   2  24   1 11.6997 5.56984   1
   3  24   1 6.02023 5.97446   1
   4  24   1 197.679 10.2258   1
   5  24   1 50.4266 5.67633   1
   6  24   1 131.410 7.00149   1
   7  24   1 7.39229 5.62350   1
   0  25   1 5.85887 6.98871   1
   1  25   1 247.243 8.39567   1
   2  25   1 9.24844 5.75853   1
   3  25   1 7.81144 6.25072   1
   4  25   1 194.074 10.2825   1
   5  25   1 124.664 17.1572   1
   6  25   1 47.2518 10.7135   1
   7  25   1 7.94106 13.6114   1
   0  26   1 63.6266 8.34419   1
   1  26   1 113.665 7.00107   1
   2  26   1 83.9129 7.59313   1
   3  26   1 4.06775 6.40398   1
   4  26   1 2.30275 8.44159   1
   5  26   1 306.551 24.8435   1
   6  26   1 147.264 30.0388   1
   7  26   1 9.27971 13.3226   1
   0  27   1 4.44555 12.0385   1
   1  27   1 28.8444 6.84223   1
   2  27   1 9.27491 6.69398   1
   3  27   1 103.577 10.7541   1
   4  27   1 223.640 14.8751   1
   0  28   1 56.6508 14.2790   1
   1  28   1 9.69960 8.64197   1
   3  28   1 17.0118 8.97000   1
   4  28   1 45.7507 10.0286   1
   0  29   1 6.91857 12.4390   1
   1  29   1 14.3183 13.9612   1
   1  30   1 45.6710 15.4467   1
   2   0   2 425.535 23.0696  -3
   2   0   2 425.535 23.0696   1
   4   0   2 255.299 10.7081   1
   6   0   2 1998.52 101.873  -3
   6   0   2 1998.52 101.873   1
   0   1   2 1.66664 2.01151   1
   1   1   2 2174.71 78.2554  -3
   1   1   2 2174.71 78.2554   1
   2   1   2 97.8643 7.65695  -3
   2   1   2 97.8643 7.65695  -2
   2   1   2 97.8643 7.65695   1
   2   1   2 94.5053 3.91987  -3
   2   1   2 94.5053 3.91987   1
   2   1   2 104.082 6.10952  -2
   2   1   2 104.082 6.10952   1
   3   1   2 499.397 19.8923  -3
   3   1   2 499.397 19.8923  -2
   3   1   2 499.397 19.8923   1
   3   1   2 475.999 15.3691  -3
   3   1   2 475.999 15.3691   1
   4   1   2 2266.10 115.553  -3
   4   1   2 2266.10 115.553   1
   4   1   2 2230.90 113.614  -2
   4   1   2 2230.90 113.614   1
   5   1   2 1639.08 84.1767  -3
   5   1   2 1639.08 84.1767   1
   5   1   2 1567.58 80.3097  -2
   5   1   2 1567.58 80.3097   1
   6   1   2 57.4333 6.68110  -2
   6   1   2 57.4333 6.68110   1
   6   1   2 25.2175 9.40587  -3
   6   1   2 25.2175 9.40587   1
   7   1   2 29.9500 8.61985  -3
   7   1   2 29.9500 8.61985   1
   0   2   2 41.3467 4.31601  -3
   0   2   2 41.3467 4.31601  -2
   0   2   2 41.3467 4.31601   1
   1   2   2 5.98655 1.93264  -3
   1   2   2 5.98655 1.93264  -2
   1   2   2 5.98655 1.93264   1
   1   2   2 5.22306 2.43276  -3
   1   2   2 5.22306 2.43276   1
   1   2   2 7.39906 2.62561  -2
   1   2   2 7.39906 2.62561   1
   2   2   2 -1.2076 2.22513  -3
   2   2   2 -1.2076 2.22513   1
   3   2   2 222.491 9.91337  -2
   3   2   2 222.491 9.91337   1
   3   2   2 222.093 7.18656  -3
   3   2   2 222.093 7.18656  -2
   3   2   2 222.093 7.18656   1
   3   2   2 219.072 6.75189  -3
   3   2   2 219.072 6.75189   1
   4   2   2 274.782 8.77130  -3
   4   2   2 274.782 8.77130   1
   4   2   2 284.383 18.8350  -2
   4   2   2 284.383 18.8350   1
   5   2   2 5493.26 277.587  -3
   5   2   2 5493.26 277.587   1
   6   2   2 250.588 12.7159  -3
   6   2   2 250.588 12.7159   1
   6   2   2 276.496 18.2966  -2
   6   2   2 276.496 18.2966   1
   7   2   2 232.809 11.9810  -3
   7   2   2 232.809 11.9810   1
   7   2   2 199.837 14.9837  -2
   7   2   2 199.837 14.9837   1
   8   2   2 62.5953 4.11262   1
   9   2   2 270.376 11.9615   1
   0   3   2 -1.7586 5.90732   1
   1   3   2 2236.20 39.9067  -3
   1   3   2 2236.20 39.9067   1
   1   3   2 2325.26 37.2480  -3
   1   3   2 2325.26 37.2480  -2
   1   3   2 2325.26 37.2480   1
   1   3   2 1996.28 69.8046  -2
   1   3   2 1996.28 69.8046   1
   2   3   2 1779.06 32.3989  -3
   2   3   2 1779.06 32.3989  -2
   2   3   2 1779.06 32.3989   1
   2   3   2 1630.20 29.6135  -3
   2   3   2 1630.20 29.6135   1
   2   3   2 1698.58 59.6391  -2
   2   3   2 1698.58 59.6391   1
   4   3   2 65.0117 5.56302  -3
   4   3   2 65.0117 5.56302   1
   4   3   2 52.5954 5.36852  -2
   4   3   2 52.5954 5.36852   1
   5   3   2 40.9995 6.36729  -3
   5   3   2 40.9995 6.36729   1
   6   3   2 322.822 11.7870  -3
   6   3   2 322.822 11.7870   1
   7   3   2 138.656 16.0242  -3
   7   3   2 138.656 16.0242   1
   8   3   2 832.324 32.4447  -3
   8   3   2 832.324 32.4447   1
   9   3   2 663.975 18.2186   1
  10   3   2 73.5379 5.47624   1
   1   4   2 3.53740 3.82209  -3
   1   4   2 3.53740 3.82209  -2
   1   4   2 3.53740 3.82209   1
   2   4   2 22.8950 4.74869  -3
   2   4   2 22.8950 4.74869  -2
   2   4   2 22.8950 4.74869   1
   2   4   2 37.2945 4.33655  -3
   2   4   2 37.2945 4.33655   1
   2   4   2 42.6395 3.63838  -2
   2   4   2 42.6395 3.63838   1
   4   4   2 1.12563 10.4439  -2
   4   4   2 1.12563 10.4439   1
   4   4   2 -6.0495 5.94377  -3
   4   4   2 -6.0495 5.94377   1
   5   4   2 3031.03 153.835  -2
   5   4   2 3031.03 153.835   1
   5   4   2 3330.62 119.951  -3
   5   4   2 3330.62 119.951   1
   6   4   2 20.3310 4.92191  -3
   6   4   2 20.3310 4.92191   1
   6   4   2 15.0012 12.9734  -2
   6   4   2 15.0012 12.9734   1
   7   4   2 15.1206 5.93128  -3
   7   4   2 15.1206 5.93128   1
   8   4   2 859.731 48.8214  -3
   8   4   2 859.731 48.8214   1
   9   4   2 594.220 16.9389   1
  10   4   2 69.4392 5.04431   1
  11   4   2 53.1808 5.06477   1
  12   4   2 9.14530 6.36179   1
   0   5   2 -1.5741 4.82329   1
   1   5   2 5380.15 272.972  -3
   1   5   2 5380.15 272.972   1
   2   5   2 -5.6827 3.26801  -3
   2   5   2 -5.6827 3.26801   1
   3   5   2 736.414 17.9677  -2
   3   5   2 736.414 17.9677   1
   3   5   2 738.667 14.6002  -3
   3   5   2 738.667 14.6002   1
   4   5   2 819.684 20.3958  -3
   4   5   2 819.684 20.3958   1
   5   5   2 13.0256 4.67147  -3
   5   5   2 13.0256 4.67147   1
   6   5   2 28.4626 4.43504  -3
   6   5   2 28.4626 4.43504   1
   6   5   2 33.7753 10.0411  -2
   6   5   2 33.7753 10.0411   1
   7   5   2 83.3960 6.28272  -3
   7   5   2 83.3960 6.28272   1
   7   5   2 55.6896 16.9501  -2
   7   5   2 55.6896 16.9501   1
   8   5   2 1686.75 89.6244  -3
   8   5   2 1686.75 89.6244   1
   9   5   2 544.263 16.0789   1
  10   5   2 75.2793 6.74115   1
  11   5   2 207.823 11.6066   1
  12   5   2 72.2215 7.33826   1
  13   5   2 43.0456 8.19832   1
   0   6   2 810.083 21.4689  -2
   0   6   2 810.083 21.4689   1
   0   6   2 812.220 19.3838  -3
   0   6   2 812.220 19.3838   1
   0   6   2 880.279 28.3307  -3
   0   6   2 880.279 28.3307  -2
   0   6   2 880.279 28.3307   1
   1   6   2 141.340 9.26013  -3
   1   6   2 141.340 9.26013  -2
   1   6   2 141.340 9.26013   1
   1   6   2 147.704 5.70490  -2
   1   6   2 147.704 5.70490   1
   1   6   2 149.747 6.74290  -3
   1   6   2 149.747 6.74290   1
   2   6   2 460.138 10.1823  -2
   2   6   2 460.138 10.1823   1
   2   6   2 426.529 8.74868  -3
   2   6   2 426.529 8.74868   1
   3   6   2 517.967 12.1608  -3
   3   6   2 517.967 12.1608   1
   3   6   2 547.598 14.1852  -2
   3   6   2 547.598 14.1852   1
   4   6   2 1482.91 27.5522  -3
   4   6   2 1482.91 27.5522   1
   4   6   2 1470.62 44.8974  -2
   4   6   2 1470.62 44.8974   1
   5   6   2 598.729 12.4730  -3
   5   6   2 598.729 12.4730   1
   5   6   2 550.527 34.4097  -2
   5   6   2 550.527 34.4097   1
   6   6   2 62.5157 4.85426  -3
   6   6   2 62.5157 4.85426   1
   7   6   2 1541.03 40.3706  -3
   7   6   2 1541.03 40.3706   1
   8   6   2 12.8734 2.88769   1
   9   6   2 287.587 10.3774   1
  10   6   2 33.0199 6.75942   1
  11   6   2 304.003 15.0728   1
  12   6   2 5.51080 5.78963   1
  13   6   2 121.924 9.14005   1
   0   7   2 0.12151 4.47581   1
   1   7   2 3151.51 41.9612  -3
   1   7   2 3151.51 41.9612   1
   1   7   2 3075.65 61.4950  -2
   1   7   2 3075.65 61.4950   1
   1   7   2 3259.70 162.552  -3
   1   7   2 3259.70 162.552  -2
   1   7   2 3259.70 162.552   1
   2   7   2 29.9628 4.50980  -3
   2   7   2 29.9628 4.50980   1
   2   7   2 42.1416 6.21784  -2
   2   7   2 42.1416 6.21784   1
   3   7   2 460.101 13.7411  -2
   3   7   2 460.101 13.7411   1
   3   7   2 468.396 9.86421  -3
   3   7   2 468.396 9.86421   1
   4   7   2 1915.96 30.1030  -3
   4   7   2 1915.96 30.1030   1
   4   7   2 1987.20 59.4840  -2
   4   7   2 1987.20 59.4840   1
   5   7   2 2748.77 42.6636  -3
   5   7   2 2748.77 42.6636   1
   6   7   2 201.863 6.15005  -3
   6   7   2 201.863 6.15005   1
   7   7   2 1245.65 33.8635  -3
   7   7   2 1245.65 33.8635   1
   7   7   2 1183.66 66.2857  -2
   7   7   2 1183.66 66.2857   1
   8   7   2 948.036 51.3190  -3
   8   7   2 948.036 51.3190   1
   9   7   2 42.8639 4.14934   1
  10   7   2 25.9628 6.86025   1
  11   7   2 43.1085 7.49787   1
  12   7   2 8.13792 6.22114   1
  13   7   2 198.919 12.3418   1
   0   8   2 2121.63 42.3328  -3
   0   8   2 2121.63 42.3328   1
   0   8   2 2151.75 53.6084  -2
   0   8   2 2151.75 53.6084   1
   1   8   2 5814.21 85.4053  -3
   1   8   2 5814.21 85.4053   1
   1   8   2 5691.53 198.183  -2
   1   8   2 5691.53 198.183   1
   2   8   2 1187.34 18.9237  -3
   2   8   2 1187.34 18.9237   1
   2   8   2 1140.04 26.5826  -2
   2   8   2 1140.04 26.5826   1
   3   8   2 5359.47 90.5800  -3
   3   8   2 5359.47 90.5800   1
   4   8   2 -4.3266 4.95435  -3
   4   8   2 -4.3266 4.95435   1
   5   8   2 1659.82 25.4003  -3
   5   8   2 1659.82 25.4003   1
   5   8   2 1414.29 77.4310  -2
   5   8   2 1414.29 77.4310   1
   6   8   2 848.812 17.4230  -3
   6   8   2 848.812 17.4230   1
   7   8   2 1823.09 55.2710  -3
   7   8   2 1823.09 55.2710   1
   8   8   2 -6.1055 14.8781  -3
   8   8   2 -6.1055 14.8781   1
   9   8   2 76.9227 4.40902   1
  10   8   2 19.7598 7.13541   1
  11   8   2 129.367 11.2856   1
  12   8   2 200.224 13.1154   1
   0   9   2 -0.8955 4.74795   1
   1   9   2 -7.3513 5.42487  -3
   1   9   2 -7.3513 5.42487   1
   1   9   2 23.5748 8.38693  -2
   1   9   2 23.5748 8.38693   1
   2   9   2 749.169 11.6284  -3
   2   9   2 749.169 11.6284   1
   2   9   2 699.096 20.0658  -2
   2   9   2 699.096 20.0658   1
   3   9   2 2647.67 35.4303  -3
   3   9   2 2647.67 35.4303   1
   4   9   2 516.416 9.67196  -3
   4   9   2 516.416 9.67196   1
   5   9   2 699.382 12.3502  -3
   5   9   2 699.382 12.3502   1
   6   9   2 416.131 12.5402  -3
   6   9   2 416.131 12.5402   1
   7   9   2 54.9641 22.6772  -2
   7   9   2 54.9641 22.6772   1
   8   9   2 1651.97 35.6583   1
   9   9   2 515.606 12.6636   1
  10   9   2 5.40710 3.08731   1
  11   9   2 260.680 15.4850   1
  12   9   2 34.0970 8.02961   1
   0  10   2 1897.38 98.2112  -2
   0  10   2 1897.38 98.2112   1
   0  10   2 1829.05 32.7888  -3
   0  10   2 1829.05 32.7888   1
   1  10   2 359.038 7.59935  -3
   1  10   2 359.038 7.59935   1
   1  10   2 348.191 28.7615  -2
   1  10   2 348.191 28.7615   1
   2  10   2 22.2903 4.69711  -3
   2  10   2 22.2903 4.69711   1
   3  10   2 183.466 5.66871  -3
   3  10   2 183.466 5.66871   1
   4  10   2 1864.57 30.0761  -3
   4  10   2 1864.57 30.0761   1
   5  10   2 607.855 14.1789  -3
   5  10   2 607.855 14.1789   1
   6  10   2 3450.29 178.107  -3
   6  10   2 3450.29 178.107   1
   7  10   2 1140.70 25.5954   1
   8  10   2 34.8733 4.06971   1
   9  10   2 38.2630 4.40428   1
  10  10   2 23.2198 4.36502   1
  11  10   2 353.129 14.2175   1
  12  10   2 248.073 15.4323   1
   0  11   2 3.47668 3.96961   1
   1  11   2 449.535 9.27456  -3
   1  11   2 449.535 9.27456   1
   2  11   2 4436.59 58.5886  -3
   2  11   2 4436.59 58.5886   1
   3  11   2 548.964 10.0051  -3
   3  11   2 548.964 10.0051   1
   4  11   2 397.969 10.1912  -3
   4  11   2 397.969 10.1912   1
   5  11   2 4799.34 100.237  -3
   5  11   2 4799.34 100.237   1
   6  11   2 74.2813 17.1042  -3
   6  11   2 74.2813 17.1042   1
   7  11   2 218.887 5.44292   1
   8  11   2 19.9123 5.22511   1
   9  11   2 1129.98 31.3438   1
  10  11   2 90.5229 6.89793   1
  11  11   2 89.2168 6.57107   1
   0  12   2 62.4549 9.53109  -3
   0  12   2 62.4549 9.53109   1
   1  12   2 2524.50 35.7131  -3
   1  12   2 2524.50 35.7131   1
   2  12   2 358.069 7.79787  -3
   2  12   2 358.069 7.79787   1
   3  12   2 1071.12 22.3450  -3
   3  12   2 1071.12 22.3450   1
   4  12   2 107.646 10.1798  -3
   4  12   2 107.646 10.1798   1
   5  12   2 3916.03 202.873  -3
   5  12   2 3916.03 202.873   1
   6  12   2 345.845 8.03175   1
   7  12   2 59.6950 4.99685   1
   8  12   2 154.115 9.24513   1
   9  12   2 10.9273 4.94394   1
  10  12   2 1014.15 28.6392   1
  11  12   2 16.6391 4.81452   1
  12  12   2 105.769 8.30629   1
   0  13   2 0.95584 4.30888   1
   1  13   2 293.139 9.21785  -3
   1  13   2 293.139 9.21785   1
   2  13   2 512.493 10.5992  -3
   2  13   2 512.493 10.5992   1
   3  13   2 4.37144 9.83179  -3
   3  13   2 4.37144 9.83179   1
   4  13   2 121.455 25.4904  -3
   4  13   2 121.455 25.4904   1
   5  13   2 1306.54 15.3581   1
   6  13   2 2910.61 76.4326   1
   7  13   2 1003.48 25.5020   1
   8  13   2 1232.97 27.2245   1
   9  13   2 861.353 25.4307   1
  10  13   2 58.3131 6.51294   1
  11  13   2 223.656 10.2118   1
  12  13   2 336.058 15.7876   1
   0  14   2 235.506 11.4336  -3
   0  14   2 235.506 11.4336   1
   1  14   2 1278.43 28.5038  -3
   1  14   2 1278.43 28.5038   1
   2  14   2 1460.68 28.9894  -3
   2  14   2 1460.68 28.9894   1
   3  14   2 49.2644 18.8954  -3
   3  14   2 49.2644 18.8954   1
   4  14   2 29.0425 2.41722   1
   5  14   2 885.571 15.1034   1
   6  14   2 565.002 19.0003   1
   7  14   2 1401.64 39.1014   1
   8  14   2 343.403 10.1101   1
   9  14   2 187.544 10.1639   1
  10  14   2 49.7930 6.58887   1
  11  14   2 158.808 12.0542   1
   0  15   2 -3.1902 4.18564   1
   1  15   2 412.792 17.1692  -3
   1  15   2 412.792 17.1692   1
   2  15   2 2334.06 126.877  -3
   2  15   2 2334.06 126.877   1
   3  15   2 252.236 22.5286  -3
   3  15   2 252.236 22.5286   1
   4  15   2 31.3113 3.51444   1
   5  15   2 2296.85 39.4908   1
   6  15   2 39.1811 4.13737   1
   7  15   2 281.471 12.9794   1
   8  15   2 81.1915 6.66831   1
   9  15   2 202.583 8.62523   1
  10  15   2 68.6924 7.45063   1
  11  15   2 85.4995 20.5029   1
   0  16   2 302.339 25.6841  -3
   0  16   2 302.339 25.6841   1
   1  16   2 92.4152 3.87759   1
   2  16   2 624.346 9.84755   1
   3  16   2 448.543 8.07437   1
   4  16   2 214.539 6.55678   1
   5  16   2 242.821 7.11216   1
   6  16   2 291.867 9.31500   1
   7  16   2 45.8749 7.32447   1
   8  16   2 360.173 12.5358   1
   9  16   2 55.6674 4.81589   1
  10  16   2 198.415 11.1448   1
   0  17   2 9.75190 4.39705   1
   1  17   2 2592.04 32.0181   1
   2  17   2 169.095 5.61797   1
   3  17   2 136.180 5.96891   1
   4  17   2 59.7688 4.55181   1
   5  17   2 384.951 8.90429   1
   6  17   2 3.31428 3.79957   1
   7  17   2 28.0158 7.06091   1
   8  17   2 403.409 13.7678   1
   9  17   2 71.1899 5.65489   1
  10  17   2 113.288 12.5326   1
   0  18   2 963.283 20.1440   1
   1  18   2 118.096 4.79838   1
   2  18   2 1645.40 24.9284   1
   3  18   2 39.9022 4.67392   1
   4  18   2 657.801 13.9896   1
   5  18   2 35.8090 4.00893   1
   6  18   2 31.7414 4.14184   1
   7  18   2 450.832 17.6878   1
   8  18   2 64.7272 8.17668   1
   9  18   2 95.4428 6.69657   1
   0  19   2 0.85254 4.71254   1
   1  19   2 739.112 12.5076   1
   2  19   2 122.221 5.59859   1
   3  19   2 26.8511 4.53045   1
   4  19   2 17.5536 4.39977   1
   5  19   2 2.98569 3.82587   1
   6  19   2 211.855 7.78260   1
   7  19   2 27.6047 3.85250   1
   8  19   2 22.0817 7.33357   1
   9  19   2 503.711 17.0750   1
  10  19   2 109.514 8.61801   1
   0  20   2 27.2177 5.72199   1
   1  20   2 136.686 5.59047   1
   2  20   2 120.752 6.07871   1
   3  20   2 789.763 15.7608   1
   4  20   2 10.4692 4.35960   1
   5  20   2 23.2368 4.49036   1
   6  20   2 1362.54 28.6134   1
   7  20   2 41.9740 4.72019   1
   8  20   2 23.6744 7.48916   1
   9  20   2 22.6361 11.4675   1
   0  21   2 -4.0899 5.34759   1
   1  21   2 118.528 5.80125   1
   2  21   2 31.6943 4.61853   1
   3  21   2 23.8455 4.93974   1
   4  21   2 15.8785 5.13247   1
   5  21   2 62.7663 5.37545   1
   6  21   2 122.378 6.67885   1
   7  21   2 64.8971 5.59746   1
   8  21   2 89.3540 9.81165   1
   0  22   2 81.7550 7.32878   1
   1  22   2 9.11578 4.24848   1
   2  22   2 140.333 7.12832   1
   3  22   2 8.54831 5.17072   1
   4  22   2 485.343 12.8970   1
   5  22   2 64.6067 5.66489   1
   6  22   2 11.7033 4.77141   1
   7  22   2 -8.5190 4.28089   1
   8  22   2 42.6320 13.5317   1
   0  23   2 3.54371 5.69588   1
   1  23   2 182.771 7.29419   1
   2  23   2 150.055 7.42816   1
   3  23   2 152.748 9.18226   1
   4  23   2 839.887 18.8867   1
   5  23   2 239.394 8.93405   1
   6  23   2 14.7452 4.77465   1
   7  23   2 184.351 8.64400   1
   8  23   2 171.676 20.2668   1
   0  24   2 48.2270 7.68371   1
   1  24   2 102.229 6.53602   1
   2  24   2 -0.6892 5.32695   1
   3  24   2 248.937 11.1559   1
   4  24   2 29.9028 6.42291   1
   5  24   2 22.8373 5.13341   1
   6  24   2 10.7938 4.72750   1
   7  24   2 85.0351 7.80986   1
   0  25   2 7.56648 6.79193   1
   1  25   2 136.839 7.60168   1
   2  25   2 61.2345 6.70670   1
   3  25   2 96.8431 8.12631   1
   4  25   2 28.5571 6.54641   1
   5  25   2 35.5189 12.5457   1
   6  25   2 69.6308 12.0812   1
   7  25   2 215.251 23.3923   1
   0  26   2 381.045 15.7445   1
   1  26   2 32.2359 6.02188   1
   2  26   2 464.116 14.2879   1
   3  26   2 107.364 8.78898   1
   4  26   2 168.364 12.9658   1
   5  26   2 28.9441 13.7629   1
   6  26   2 177.525 34.5250   1
   7  26   2 235.174 24.4125   1
   0  27   2 17.7340 12.1882   1
   1  27   2 233.565 11.1380   1
   2  27   2 145.009 10.4184   1
   3  27   2 37.0967 8.94648   1
   4  27   2 1052.95 32.8341   1
   0  28   2 8.34807 12.7429   1
   1  28   2 33.7987 9.38650   1
   3  28   2 -0.3191 8.14388   1
   4  28   2 362.722 17.8928   1
   0  29   2 11.0851 12.6191   1
   1  29   2 -4.7920 13.0566   1
   1  30   2 84.1504 16.1522   1
   1   0   3 0.74669 2.26227   1
   2   0   3 -1.2751 2.14259   1
   3   0   3 0.93714 3.23586   1
   4   0   3 4.00983 2.84367   1
   5   0   3 58.4737 7.73726   1
   6   0   3 2.99623 4.39869   1
   7   0   3 7.69125 7.93194   1
   0   1   3 4.83582 1.49172   1
   2   1   3 100.823 3.86766  -3
   2   1   3 100.823 3.86766   1
   2   1   3 98.7073 6.17601  -3
   2   1   3 98.7073 6.17601  -2
   2   1   3 98.7073 6.17601   1
   2   1   3 117.259 7.67439  -2
   2   1   3 117.259 7.67439   1
   3   1   3 745.923 19.5459  -2
   3   1   3 745.923 19.5459   1
   3   1   3 762.700 16.5765  -3
   3   1   3 762.700 16.5765   1
   3   1   3 790.270 29.9176  -3
   3   1   3 790.270 29.9176  -2
   3   1   3 790.270 29.9176   1
   4   1   3 1648.95 48.9539  -3
   4   1   3 1648.95 48.9539   1
   4   1   3 1466.73 75.4893  -2
   4   1   3 1466.73 75.4893   1
   4   1   3 1645.89 84.6110  -3
   4   1   3 1645.89 84.6110  -2
   4   1   3 1645.89 84.6110   1
   5   1   3 1315.51 48.2527  -3
   5   1   3 1315.51 48.2527   1
   5   1   3 1264.86 65.2918  -2
   5   1   3 1264.86 65.2918   1
   7   1   3 144.908 12.9612  -3
   7   1   3 144.908 12.9612   1
   8   1   3 651.890 34.8112   1
   1   2   3 612.034 8.81257  -3
   1   2   3 612.034 8.81257  -2
   1   2   3 612.034 8.81257   1
   1   2   3 563.722 9.21616  -3
   1   2   3 563.722 9.21616   1
   1   2   3 557.251 16.4139  -2
   1   2   3 557.251 16.4139   1
   2   2   3 1254.81 62.3568  -3
   2   2   3 1254.81 62.3568   1
   2   2   3 0.79931 3.10702  -3
   2   2   3 0.79931 3.10702  -2
   2   2   3 0.79931 3.10702   1
   3   2   3 4351.16 220.357  -3
   3   2   3 4351.16 220.357  -2
   3   2   3 4351.16 220.357   1
   4   2   3 673.253 16.3767  -3
   4   2   3 673.253 16.3767   1
   4   2   3 640.757 34.0203  -2
   4   2   3 640.757 34.0203   1
   5   2   3 228.176 9.68725  -3
   5   2   3 228.176 9.68725   1
   5   2   3 210.114 16.3164  -2
   5   2   3 210.114 16.3164   1
   6   2   3 2811.05 101.449  -3
   6   2   3 2811.05 101.449   1
   6   2   3 2498.53 127.522  -2
   6   2   3 2498.53 127.522   1
   7   2   3 172.811 10.4940  -3
   7   2   3 172.811 10.4940   1
   7   2   3 162.430 13.4916  -2
   7   2   3 162.430 13.4916   1
   8   2   3 74.0777 6.20737   1
   9   2   3 195.855 9.83371   1
  10   2   3 692.875 37.1440   1
   0   3   3 4.55151 6.46146   1
   1   3   3 109.534 3.61912  -3
   1   3   3 109.534 3.61912  -2
   1   3   3 109.534 3.61912   1
   1   3   3 101.066 3.82836  -3
   1   3   3 101.066 3.82836   1
   1   3   3 95.2328 6.32795  -2
   1   3   3 95.2328 6.32795   1
   3   3   3 1182.37 36.2832  -3
   3   3   3 1182.37 36.2832  -2
   3   3   3 1182.37 36.2832   1
   3   3   3 1062.94 21.2176  -3
   3   3   3 1062.94 21.2176   1
   3   3   3 1000.53 29.4461  -2
   3   3   3 1000.53 29.4461   1
   4   3   3 563.069 14.3354  -3
   4   3   3 563.069 14.3354   1
   4   3   3 519.456 16.9750  -2
   4   3   3 519.456 16.9750   1
   5   3   3 1222.12 36.9090  -3
   5   3   3 1222.12 36.9090   1
   5   3   3 1232.79 65.2677  -2
   5   3   3 1232.79 65.2677   1
   6   3   3 233.087 10.1324  -3
   6   3   3 233.087 10.1324   1
   6   3   3 217.451 16.8066  -2
   6   3   3 217.451 16.8066   1
   7   3   3 196.811 8.97153  -3
   7   3   3 196.811 8.97153   1
   7   3   3 215.825 17.8461  -2
   7   3   3 215.825 17.8461   1
   8   3   3 128.204 10.7541  -2
   8   3   3 128.204 10.7541   1
   8   3   3 123.796 15.1777  -3
   8   3   3 123.796 15.1777   1
   9   3   3 188.334 8.17581   1
  10   3   3 24.5970 3.95255   1
   0   4   3 1552.70 45.4396  -3
   0   4   3 1552.70 45.4396  -2
   0   4   3 1552.70 45.4396   1
   1   4   3 3000.67 68.5253  -3
   1   4   3 3000.67 68.5253   1
   1   4   3 3287.34 74.0359  -3
   1   4   3 3287.34 74.0359  -2
   1   4   3 3287.34 74.0359   1
   1   4   3 2938.72 83.1590  -2
   1   4   3 2938.72 83.1590   1
   2   4   3 1439.86 22.7282  -3
   2   4   3 1439.86 22.7282  -2
   2   4   3 1439.86 22.7282   1
   2   4   3 1408.11 23.0910  -3
   2   4   3 1408.11 23.0910   1
   2   4   3 1431.54 35.5777  -2
   2   4   3 1431.54 35.5777   1
   3   4   3 758.434 21.8437  -3
   3   4   3 758.434 21.8437  -2
   3   4   3 758.434 21.8437   1
   3   4   3 693.127 15.7338  -3
   3   4   3 693.127 15.7338   1
   3   4   3 707.339 21.9793  -2
   3   4   3 707.339 21.9793   1
   4   4   3 3.53768 5.95085  -3
   4   4   3 3.53768 5.95085   1
   4   4   3 12.2325 8.58055  -2
   4   4   3 12.2325 8.58055   1
   5   4   3 636.177 20.1723  -2
   5   4   3 636.177 20.1723   1
   5   4   3 677.314 16.6795  -3
   5   4   3 677.314 16.6795   1
   6   4   3 29.2592 4.25895  -3
   6   4   3 29.2592 4.25895   1
   7   4   3 22.7280 10.1021  -2
   7   4   3 22.7280 10.1021   1
   7   4   3 30.5248 6.91433  -3
   7   4   3 30.5248 6.91433   1
   8   4   3 58.6921 16.5423  -3
   8   4   3 58.6921 16.5423   1
   9   4   3 627.563 20.4835   1
  10   4   3 44.6492 4.24465   1
  11   4   3 201.798 8.94760   1
  12   4   3 374.320 22.6974   1
   0   5   3 -1.7024 6.11501   1
   1   5   3 4393.75 111.825  -3
   1   5   3 4393.75 111.825   1
   1   5   3 4450.79 154.683  -3
   1   5   3 4450.79 154.683  -2
   1   5   3 4450.79 154.683   1
   2   5   3 3654.54 70.4836  -3
   2   5   3 3654.54 70.4836   1
   2   5   3 3966.65 66.9556  -3
   2   5   3 3966.65 66.9556  -2
   2   5   3 3966.65 66.9556   1
   2   5   3 3699.65 182.239  -2
   2   5   3 3699.65 182.239   1
   3   5   3 385.505 9.46748  -3
   3   5   3 385.505 9.46748   1
   3   5   3 385.953 11.8261  -2
   3   5   3 385.953 11.8261   1
   4   5   3 1834.18 42.2878  -3
   4   5   3 1834.18 42.2878   1
   4   5   3 1825.30 94.4178  -2
   4   5   3 1825.30 94.4178   1
   5   5   3 664.579 14.3074  -3
   5   5   3 664.579 14.3074   1
   5   5   3 646.754 35.8895  -2
   5   5   3 646.754 35.8895   1
   6   5   3 228.996 11.8207  -2
   6   5   3 228.996 11.8207   1
   6   5   3 220.563 7.43309  -3
   6   5   3 220.563 7.43309   1
   7   5   3 301.818 10.7140  -3
   7   5   3 301.818 10.7140   1
   8   5   3 -33.845 16.8148  -3
   8   5   3 -33.845 16.8148   1
   9   5   3 296.852 11.8619   1
  10   5   3 1215.70 37.7637   1
  11   5   3 21.1054 5.70858   1
  12   5   3 100.378 8.34616   1
  13   5   3 12.7276 7.09550   1
   0   6   3 5207.27 152.859  -3
   0   6   3 5207.27 152.859   1
   0   6   3 5683.18 279.277  -3
   0   6   3 5683.18 279.277  -2
   0   6   3 5683.18 279.277   1
   1   6   3 5021.99 180.512  -3
   1   6   3 5021.99 180.512   1
   1   6   3 5029.13 247.241  -2
   1   6   3 5029.13 247.241   1
   3   6   3 1220.68 24.0984  -2
   3   6   3 1220.68 24.0984   1
   3   6   3 1236.78 27.2609  -3
   3   6   3 1236.78 27.2609   1
   4   6   3 261.071 6.56429  -3
   4   6   3 261.071 6.56429   1
   4   6   3 293.771 18.7324  -2
   4   6   3 293.771 18.7324   1
   5   6   3 95.2739 5.40410  -3
   5   6   3 95.2739 5.40410   1
   5   6   3 90.2819 14.7133  -2
   5   6   3 90.2819 14.7133   1
   6   6   3 84.9234 5.61835  -3
   6   6   3 84.9234 5.61835   1
   6   6   3 65.8196 16.4564  -2
   6   6   3 65.8196 16.4564   1
   7   6   3 34.9650 9.53231  -3
   7   6   3 34.9650 9.53231   1
   8   6   3 220.144 23.4889  -3
   8   6   3 220.144 23.4889   1
   9   6   3 178.322 8.35554   1
  10   6   3 20.5743 6.39032   1
  11   6   3 217.933 12.6009   1
  12   6   3 123.566 9.73258   1
  13   6   3 219.092 12.0778   1
   0   7   3 -3.5442 4.37821   1
   1   7   3 1782.18 24.4727  -3
   1   7   3 1782.18 24.4727   1
   1   7   3 1705.50 27.1964  -2
   1   7   3 1705.50 27.1964   1
   1   7   3 1869.40 96.1870  -3
   1   7   3 1869.40 96.1870  -2
   1   7   3 1869.40 96.1870   1
   2   7   3 7196.19 258.033  -3
   2   7   3 7196.19 258.033   1
   3   7   3 2783.90 56.9815  -2
   3   7   3 2783.90 56.9815   1
   3   7   3 2679.05 43.7057  -3
   3   7   3 2679.05 43.7057   1
   4   7   3 767.410 25.2254  -2
   4   7   3 767.410 25.2254   1
   4   7   3 791.890 14.2076  -3
   4   7   3 791.890 14.2076   1
   5   7   3 20.9407 4.68512  -3
   5   7   3 20.9407 4.68512   1
   6   7   3 -3.1941 5.46571  -3
   6   7   3 -3.1941 5.46571   1
   6   7   3 26.1216 17.1629  -2
   6   7   3 26.1216 17.1629   1
   7   7   3 1480.47 80.7354  -2
   7   7   3 1480.47 80.7354   1
   7   7   3 1640.02 43.3780  -3
   7   7   3 1640.02 43.3780   1
   8   7   3 630.280 36.0480  -3
   8   7   3 630.280 36.0480   1
   9   7   3 828.357 22.8592   1
  10   7   3 174.322 11.9822   1
  11   7   3 26.0932 6.90776   1
  12   7   3 67.7682 8.12812   1
  13   7   3 202.784 17.3531   1
   0   8   3 39.0090 8.39373  -2
   0   8   3 39.0090 8.39373   1
   0   8   3 27.8651 7.04514  -3
   0   8   3 27.8651 7.04514   1
   1   8   3 1131.48 16.4444  -3
   1   8   3 1131.48 16.4444   1
   1   8   3 1098.52 20.4297  -2
   1   8   3 1098.52 20.4297   1
   2   8   3 1164.09 22.9953  -2
   2   8   3 1164.09 22.9953   1
   2   8   3 1150.14 17.0041  -3
   2   8   3 1150.14 17.0041   1
   3   8   3 8.28343 4.44728  -3
   3   8   3 8.28343 4.44728   1
   3   8   3 26.5829 8.27263  -2
   3   8   3 26.5829 8.27263   1
   4   8   3 52.9117 4.96927  -3
   4   8   3 52.9117 4.96927   1
   4   8   3 80.5552 11.1390  -2
   4   8   3 80.5552 11.1390   1
   5   8   3 383.678 8.84328  -3
   5   8   3 383.678 8.84328   1
   6   8   3 2937.21 61.8715  -3
   6   8   3 2937.21 61.8715   1
   6   8   3 2677.75 97.2035  -2
   6   8   3 2677.75 97.2035   1
   7   8   3 836.524 28.0678  -3
   7   8   3 836.524 28.0678   1
   8   8   3 1236.34 66.5945  -3
   8   8   3 1236.34 66.5945   1
   9   8   3 516.769 31.1645  -3
   9   8   3 516.769 31.1645   1
  10   8   3 3.25867 6.48742   1
  11   8   3 7.92315 6.68953   1
  12   8   3 19.9004 7.26884   1
   0   9   3 -2.1551 4.64921   1
   1   9   3 2306.13 32.5646  -3
   1   9   3 2306.13 32.5646   1
   1   9   3 2119.20 75.7799  -2
   1   9   3 2119.20 75.7799   1
   2   9   3 -6.7040 9.33638  -2
   2   9   3 -6.7040 9.33638   1
   2   9   3 9.88232 5.19921  -3
   2   9   3 9.88232 5.19921   1
   3   9   3 22.7500 4.57355  -3
   3   9   3 22.7500 4.57355   1
   3   9   3 22.8181 16.0612  -2
   3   9   3 22.8181 16.0612   1
   4   9   3 1484.28 23.3256  -3
   4   9   3 1484.28 23.3256   1
   5   9   3 40.1211 5.41460  -3
   5   9   3 40.1211 5.41460   1
   6   9   3 149.115 9.36399  -3
   6   9   3 149.115 9.36399   1
   7   9   3 1139.53 65.8341  -3
   7   9   3 1139.53 65.8341   1
   8   9   3 35.4303 17.6344  -3
   8   9   3 35.4303 17.6344   1
   9   9   3 331.716 24.9827  -3
   9   9   3 331.716 24.9827   1
  10   9   3 57.7528 4.12983   1
  11   9   3 -6.0416 6.85801   1
  12   9   3 26.6797 7.65534   1
   0  10   3 4072.34 69.7303  -3
   0  10   3 4072.34 69.7303   1
   1  10   3 4210.06 53.9972  -3
   1  10   3 4210.06 53.9972   1
   1  10   3 3418.45 171.536  -2
   1  10   3 3418.45 171.536   1
   2  10   3 1384.31 19.6186  -3
   2  10   3 1384.31 19.6186   1
   2  10   3 1391.08 74.4755  -2
   2  10   3 1391.08 74.4755   1
   3  10   3 80.2486 5.37376  -3
   3  10   3 80.2486 5.37376   1
   4  10   3 390.246 8.87242  -3
   4  10   3 390.246 8.87242   1
   5  10   3 236.238 10.1642  -3
   5  10   3 236.238 10.1642   1
   6  10   3 1946.40 45.9950  -3
   6  10   3 1946.40 45.9950   1
   7  10   3 2129.33 41.9280   1
   8  10   3 296.512 9.05576   1
   9  10   3 5.87449 3.85588   1
  10  10   3 50.0035 5.08455   1
  11  10   3 6.62745 4.78420   1
  12  10   3 13.5935 7.71982   1
   0  11   3 10.2783 4.17906   1
   1  11   3 4584.91 58.4851  -3
   1  11   3 4584.91 58.4851   1
   2  11   3 63.2046 5.79895  -3
   2  11   3 63.2046 5.79895   1
   3  11   3 177.578 6.86624  -3
   3  11   3 177.578 6.86624   1
   4  11   3 68.5064 7.69015  -3
   4  11   3 68.5064 7.69015   1
   5  11   3 1685.22 45.9633  -3
   5  11   3 1685.22 45.9633   1
   6  11   3 457.155 17.5684  -3
   6  11   3 457.155 17.5684   1
   7  11   3 498.089 9.51504   1
   8  11   3 652.879 19.9067   1
   9  11   3 13.5529 4.94318   1
  10  11   3 70.2773 6.08519   1
  11  11   3 9.04062 4.24591   1
   0  12   3 194.072 11.0283  -3
   0  12   3 194.072 11.0283   1
   1  12   3 3839.77 55.2088  -3
   1  12   3 3839.77 55.2088   1
   2  12   3 2608.84 35.4887  -3
   2  12   3 2608.84 35.4887   1
   3  12   3 69.0869 6.49604  -3
   3  12   3 69.0869 6.49604   1
   4  12   3 88.5690 9.63794  -3
   4  12   3 88.5690 9.63794   1
   5  12   3 1312.93 53.4687  -3
   5  12   3 1312.93 53.4687   1
   6  12   3 125.485 5.36427   1
   7  12   3 27.8088 4.56392   1
   8  12   3 409.353 14.6019   1
   9  12   3 213.844 10.0885   1
  10  12   3 60.4739 6.07197   1
  11  12   3 7.33622 4.56098   1
  12  12   3 7.19780 7.22686   1
   0  13   3 0.54944 4.33546   1
   1  13   3 66.8753 7.31390  -3
   1  13   3 66.8753 7.31390   1
   2  13   3 2110.77 34.2991  -3
   2  13   3 2110.77 34.2991   1
   3  13   3 964.655 20.4742  -3
   3  13   3 964.655 20.4742   1
   4  13   3 5.29854 16.6735  -3
   4  13   3 5.29854 16.6735   1
   5  13   3 97.0224 3.10219   1
   6  13   3 397.079 14.9819   1
   7  13   3 181.385 8.57245   1
   8  13   3 154.298 6.43484   1
   9  13   3 513.164 17.0920   1
  10  13   3 60.6869 6.73341   1
  11  13   3 80.9492 7.24264   1
  12  13   3 12.9382 7.82180   1
   0  14   3 1748.71 43.7255  -3
   0  14   3 1748.71 43.7255   1
   1  14   3 19.3874 10.2141  -3
   1  14   3 19.3874 10.2141   1
   2  14   3 835.345 24.0449  -3
   2  14   3 835.345 24.0449   1
   3  14   3 22.2897 15.1809  -3
   3  14   3 22.2897 15.1809   1
   4  14   3 65.6429 19.7955  -3
   4  14   3 65.6429 19.7955   1
   5  14   3 105.569 4.50106   1
   6  14   3 24.1494 6.35676   1
   7  14   3 89.4727 7.10959   1
   8  14   3 276.598 8.81462   1
   9  14   3 11.7709 5.68616   1
  10  14   3 139.070 9.15808   1
  11  14   3 425.319 19.9853   1
   0  15   3 -6.2877 4.50213   1
   1  15   3 369.538 18.4870  -3
   1  15   3 369.538 18.4870   1
   2  15   3 233.238 5.58731   1
   3  15   3 1259.45 76.9694  -3
   3  15   3 1259.45 76.9694   1
   4  15   3 478.204 9.11667   1
   5  15   3 167.904 5.96046   1
   6  15   3 32.7246 3.55898   1
   7  15   3 202.027 11.4573   1
   8  15   3 72.3256 6.43550   1
   9  15   3 31.0220 4.87217   1
  10  15   3 584.012 19.3136   1
   0  16   3 54.8804 31.4094  -3
   0  16   3 54.8804 31.4094   1
   1  16   3 43.7229 3.24398   1
   2  16   3 44.4348 3.44594   1
   3  16   3 1809.19 25.2007   1
   4  16   3 941.538 16.3584   1
   5  16   3 21.8989 3.71932   1
   6  16   3 479.691 12.9556   1
   7  16   3 49.2884 7.47956   1
   8  16   3 1029.29 26.6748   1
   9  16   3 7.72057 3.94835   1
  10  16   3 63.5065 7.44972   1
   0  17   3 11.5108 4.50231   1
   1  17   3 64.2446 3.96030   1
   2  17   3 3208.26 42.9387   1
   3  17   3 2781.19 41.8377   1
   4  17   3 737.901 13.6778   1
   5  17   3 463.406 10.6555   1
   6  17   3 65.5384 4.56992   1
   7  17   3 66.8504 8.24427   1
   8  17   3 150.570 9.06031   1
   9  17   3 80.7824 5.87101   1
  10  17   3 241.532 19.2203   1
   0  18   3 1915.51 36.5106   1
   1  18   3 296.202 6.77224   1
   2  18   3 1307.62 20.3815   1
   3  18   3 373.577 9.51954   1
   4  18   3 212.164 7.45538   1
   5  18   3 18.8441 3.89183   1
   6  18   3 157.136 6.58473   1
   7  18   3 352.507 15.4493   1
   8  18   3 81.1063 8.95503   1
   9  18   3 111.391 8.02753   1
  10  18   3 257.523 16.6285   1
   0  19   3 1.61404 4.80831   1
   1  19   3 905.888 14.5536   1
   2  19   3 80.5074 4.80689   1
   3  19   3 72.6164 5.34172   1
   4  19   3 42.6930 4.74577   1
   5  19   3 16.6876 4.18317   1
   6  19   3 112.444 6.02015   1
   7  19   3 31.9165 3.99687   1
   8  19   3 21.2331 7.49908   1
   9  19   3 105.127 8.97653   1
  10  19   3 1832.70 65.3523   1
   0  20   3 420.210 13.2011   1
   1  20   3 430.791 9.38720   1
   2  20   3 1059.16 18.7155   1
   3  20   3 783.354 15.6795   1
   4  20   3 21.0066 4.53319   1
   5  20   3 45.5253 4.86170   1
   6  20   3 233.218 8.40692   1
   7  20   3 14.5349 3.96060   1
   8  20   3 151.571 12.1152   1
   9  20   3 21.1419 11.6467   1
   0  21   3 -4.9007 5.40242   1
   1  21   3 11.7087 4.12743   1
   2  21   3 3.57766 4.14826   1
   3  21   3 7.68165 4.52535   1
   4  21   3 175.483 7.58838   1
   5  21   3 177.262 7.55582   1
   6  21   3 137.338 6.95728   1
   7  21   3 270.849 9.78315   1
   8  21   3 18.0723 8.38882   1
   0  22   3 64.5358 6.95947   1
   1  22   3 19.2089 4.92120   1
   2  22   3 279.358 8.95637   1
   3  22   3 104.273 7.28151   1
   4  22   3 417.231 11.0571   1
   5  22   3 35.2865 5.60354   1
   6  22   3 20.5238 4.89701   1
   7  22   3 171.577 8.01382   1
   8  22   3 8.39116 12.2873   1
   0  23   3 13.0148 5.96823   1
   1  23   3 47.3663 5.44698   1
   2  23   3 159.650 7.56094   1
   3  23   3 126.179 8.45530   1
   4  23   3 140.645 7.39172   1
   5  23   3 35.0469 5.83331   1
   6  23   3 12.5071 4.85184   1
   7  23   3 12.2133 4.99706   1
   8  23   3 53.1210 14.4986   1
   0  24   3 290.653 13.4226   1
   1  24   3 151.002 7.67318   1
   2  24   3 75.8968 6.16146   1
   3  24   3 453.539 14.4699   1
   4  24   3 35.2927 5.85864   1
   5  24   3 48.9568 6.30654   1
   6  24   3 118.360 7.91361   1
   7  24   3 54.7045 6.77520   1
   0  25   3 -5.5343 6.46005   1
   1  25   3 695.824 15.5631   1
   2  25   3 35.0920 5.61391   1
   3  25   3 28.2845 6.64128   1
   4  25   3 14.1263 5.55441   1
   5  25   3 538.574 31.0801   1
   6  25   3 36.0410 12.4034   1
   7  25   3 27.0315 13.9650   1
   0  26   3 219.689 12.4736   1
   1  26   3 12.0121 5.65360   1
   2  26   3 28.4694 6.52320   1
   3  26   3 426.683 14.5956   1
   4  26   3 493.777 20.0043   1
   5  26   3 59.0060 15.0313   1
   6  26   3 77.1582 24.9309   1
   7  26   3 -1.7040 14.2032   1
   0  27   3 23.2887 12.2337   1
   1  27   3 85.5986 8.09472   1
   2  27   3 37.8344 7.72883   1
   3  27   3 238.269 14.8275   1
   4  27   3 42.3533 9.22597   1
   0  28   3 247.100 20.7952   1
   1  28   3 421.737 18.1981   1
   3  28   3 103.692 11.3726   1
   4  28   3 62.1377 10.2398   1
   0  29   3 2.26937 12.6105   1
   1  29   3 82.9839 16.2501   1
   1  30   3 29.0658 13.7056   1
   1   0   4 574.628 12.3588  -3
   1   0   4 574.628 12.3588   1
   1   0   4 594.009 18.2009  -3
   1   0   4 594.009 18.2009  -2
   1   0   4 594.009 18.2009   1
   2   0   4 9.08946 4.56382  -2
   2   0   4 9.08946 4.56382   1
   3   0   4 1946.48 70.2756  -2
   3   0   4 1946.48 70.2756   1
   3   0   4 2131.06 77.0799  -3
   3   0   4 2131.06 77.0799   1
   4   0   4 768.028 23.4110  -2
   4   0   4 768.028 23.4110   1
   4   0   4 816.892 25.1868  -3
   4   0   4 816.892 25.1868   1
   5   0   4 153.369 9.07789  -3
   5   0   4 153.369 9.07789   1
   6   0   4 590.177 32.1957   1
   7   0   4 47.4949 9.08891  -3
   7   0   4 47.4949 9.08891   1
   8   0   4 -2.9574 5.50799   1
   0   1   4 1.27472 1.90068   1
   1   1   4 1479.20 21.7219  -3
   1   1   4 1479.20 21.7219   1
   1   1   4 1554.48 26.3374  -3
   1   1   4 1554.48 26.3374  -2
   1   1   4 1554.48 26.3374   1
   1   1   4 1510.83 73.5225  -2
   1   1   4 1510.83 73.5225   1
   2   1   4 2368.45 54.1117  -3
   2   1   4 2368.45 54.1117   1
   2   1   4 2425.26 71.4589  -3
   2   1   4 2425.26 71.4589  -2
   2   1   4 2425.26 71.4589   1
   2   1   4 2321.93 68.3521  -2
   2   1   4 2321.93 68.3521   1
   3   1   4 785.978 14.8394  -3
   3   1   4 785.978 14.8394   1
   3   1   4 760.526 18.1121  -2
   3   1   4 760.526 18.1121   1
   3   1   4 675.782 36.9732  -3
   3   1   4 675.782 36.9732  -2
   3   1   4 675.782 36.9732   1
   4   1   4 1077.36 27.9644  -2
   4   1   4 1077.36 27.9644   1
   4   1   4 1180.08 25.1981  -3
   4   1   4 1180.08 25.1981   1
   5   1   4 73.3779 4.76273  -3
   5   1   4 73.3779 4.76273   1
   5   1   4 63.3065 9.70611  -2
   5   1   4 63.3065 9.70611   1
   6   1   4 149.656 7.60377  -3
   6   1   4 149.656 7.60377   1
   7   1   4 13.7721 10.3860  -3
   7   1   4 13.7721 10.3860   1
   8   1   4 4035.37 204.219  -3
   8   1   4 4035.37 204.219   1
   8   1   4 3663.85 185.550  -2
   8   1   4 3663.85 185.550   1
   9   1   4 46.6031 5.22254   1
   0   2   4 165.938 13.6826  -3
   0   2   4 165.938 13.6826  -2
   0   2   4 165.938 13.6826   1
   0   2   4 169.451 7.68806  -3
   0   2   4 169.451 7.68806   1
   1   2   4 3585.45 103.882  -3
   1   2   4 3585.45 103.882  -2
   1   2   4 3585.45 103.882   1
   2   2   4 154.004 4.37244  -3
   2   2   4 154.004 4.37244   1
   2   2   4 172.661 8.63957  -2
   2   2   4 172.661 8.63957   1
   2   2   4 153.256 4.60819  -3
   2   2   4 153.256 4.60819  -2
   2   2   4 153.256 4.60819   1
   3   2   4 1577.94 33.1406  -3
   3   2   4 1577.94 33.1406   1
   3   2   4 1687.43 61.9997  -3
   3   2   4 1687.43 61.9997  -2
   3   2   4 1687.43 61.9997   1
   3   2   4 1539.48 45.1361  -2
   3   2   4 1539.48 45.1361   1
   4   2   4 1618.90 37.4622  -3
   4   2   4 1618.90 37.4622   1
   4   2   4 1545.20 56.0411  -2
   4   2   4 1545.20 56.0411   1
   5   2   4 324.825 9.18675  -3
   5   2   4 324.825 9.18675   1
   5   2   4 294.742 17.4836  -2
   5   2   4 294.742 17.4836   1
   6   2   4 208.068 11.5506  -2
   6   2   4 208.068 11.5506   1
   6   2   4 246.792 10.0725  -3
   6   2   4 246.792 10.0725   1
   7   2   4 31.5911 8.30175  -3
   7   2   4 31.5911 8.30175   1
   7   2   4 15.9436 9.37276  -2
   7   2   4 15.9436 9.37276   1
   8   2   4 128.473 13.4956  -2
   8   2   4 128.473 13.4956   1
   9   2   4 4.71479 4.34581   1
  10   2   4 184.114 13.2655   1
   0   3   4 4.90981 3.55689   1
   1   3   4 4437.40 224.990  -3
   1   3   4 4437.40 224.990   1
   1   3   4 9.33872 3.63802  -3
   1   3   4 9.33872 3.63802  -2
   1   3   4 9.33872 3.63802   1
   2   3   4 3896.44 98.9798  -3
   2   3   4 3896.44 98.9798  -2
   2   3   4 3896.44 98.9798   1
   2   3   4 3576.62 74.2301  -3
   2   3   4 3576.62 74.2301   1
   3   3   4 204.119 11.4478  -3
   3   3   4 204.119 11.4478  -2
   3   3   4 204.119 11.4478   1
   3   3   4 201.266 6.21310  -3
   3   3   4 201.266 6.21310   1
   3   3   4 154.201 12.7777  -2
   3   3   4 154.201 12.7777   1
   4   3   4 3810.17 111.843  -3
   4   3   4 3810.17 111.843   1
   4   3   4 3918.49 199.378  -3
   4   3   4 3918.49 199.378  -2
   4   3   4 3918.49 199.378   1
   5   3   4 1428.71 52.5334  -2
   5   3   4 1428.71 52.5334   1
   5   3   4 1472.40 31.0460  -3
   5   3   4 1472.40 31.0460   1
   6   3   4 35.3922 6.95768  -3
   6   3   4 35.3922 6.95768   1
   6   3   4 17.4054 13.3045  -2
   6   3   4 17.4054 13.3045   1
   7   3   4 69.0707 7.06173  -3
   7   3   4 69.0707 7.06173   1
   7   3   4 44.9861 13.3997  -2
   7   3   4 44.9861 13.3997   1
   8   3   4 59.1984 13.3131  -2
   8   3   4 59.1984 13.3131   1
   9   3   4 175.062 9.84262   1
  10   3   4 145.538 6.21100   1
  11   3   4 26.9002 10.3079   1
   1   4   4 2758.44 46.4954  -3
   1   4   4 2758.44 46.4954  -2
   1   4   4 2758.44 46.4954   1
   1   4   4 2662.94 51.6779  -3
   1   4   4 2662.94 51.6779   1
   1   4   4 2519.65 86.7336  -2
   1   4   4 2519.65 86.7336   1
   2   4   4 119.009 10.1992  -3
   2   4   4 119.009 10.1992  -2
   2   4   4 119.009 10.1992   1
   3   4   4 1062.11 33.6994  -3
   3   4   4 1062.11 33.6994  -2
   3   4   4 1062.11 33.6994   1
   3   4   4 999.098 18.8086  -3
   3   4   4 999.098 18.8086   1
   3   4   4 992.925 50.4677  -2
   3   4   4 992.925 50.4677   1
   5   4   4 83.4923 6.33845  -2
   5   4   4 83.4923 6.33845   1
   5   4   4 84.5832 5.71843  -3
   5   4   4 84.5832 5.71843   1
   6   4   4 58.7821 5.79980  -3
   6   4   4 58.7821 5.79980   1
   6   4   4 41.9023 7.00682  -2
   6   4   4 41.9023 7.00682   1
   7   4   4 229.858 10.7910  -3
   7   4   4 229.858 10.7910   1
   7   4   4 219.155 13.7664  -2
   7   4   4 219.155 13.7664   1
   8   4   4 -3.1833 15.5064  -3
   8   4   4 -3.1833 15.5064   1
   9   4   4 963.470 30.1113   1
  10   4   4 337.311 10.8214   1
  11   4   4 136.399 8.87139   1
   0   5   4 1.03156 7.87281   1
   1   5   4 343.888 8.74405  -3
   1   5   4 343.888 8.74405  -2
   1   5   4 343.888 8.74405   1
   1   5   4 311.180 10.2480  -2
   1   5   4 311.180 10.2480   1
   1   5   4 324.232 8.61256  -3
   1   5   4 324.232 8.61256   1
   3   5   4 2436.61 61.4880  -2
   3   5   4 2436.61 61.4880   1
   3   5   4 2376.71 46.1033  -3
   3   5   4 2376.71 46.1033   1
   3   5   4 2556.01 131.718  -3
   3   5   4 2556.01 131.718  -2
   3   5   4 2556.01 131.718   1
   4   5   4 3198.15 66.3264  -3
   4   5   4 3198.15 66.3264   1
   4   5   4 3150.38 93.1863  -2
   4   5   4 3150.38 93.1863   1
   5   5   4 402.648 9.97305  -3
   5   5   4 402.648 9.97305   1
   5   5   4 392.845 24.6058  -2
   5   5   4 392.845 24.6058   1
   6   5   4 174.271 7.00585  -3
   6   5   4 174.271 7.00585   1
   6   5   4 172.170 9.02394  -2
   6   5   4 172.170 9.02394   1
   7   5   4 871.903 24.0903  -3
   7   5   4 871.903 24.0903   1
   7   5   4 782.803 45.2365  -2
   7   5   4 782.803 45.2365   1
   8   5   4 459.013 31.5317  -3
   8   5   4 459.013 31.5317   1
   9   5   4 107.437 20.4424  -3
   9   5   4 107.437 20.4424   1
  10   5   4 408.484 18.1875   1
  11   5   4 58.4704 7.65726   1
  12   5   4 295.028 14.0946   1
  13   5   4 399.848 24.5402   1
   0   6   4 810.798 21.4201  -3
   0   6   4 810.798 21.4201   1
   0   6   4 904.592 29.1456  -3
   0   6   4 904.592 29.1456  -2
   0   6   4 904.592 29.1456   1
   0   6   4 808.454 30.4828  -2
   0   6   4 808.454 30.4828   1
   1   6   4 2050.84 38.3517  -2
   1   6   4 2050.84 38.3517   1
   1   6   4 2129.19 62.2357  -3
   1   6   4 2129.19 62.2357  -2
   1   6   4 2129.19 62.2357   1
   1   6   4 2137.76 37.0959  -3
   1   6   4 2137.76 37.0959   1
   2   6   4 280.787 8.00494  -2
   2   6   4 280.787 8.00494   1
   2   6   4 277.616 8.09207  -3
   2   6   4 277.616 8.09207   1
   2   6   4 291.051 16.2428  -3
   2   6   4 291.051 16.2428  -2
   2   6   4 291.051 16.2428   1
   3   6   4 1699.92 35.7963  -2
   3   6   4 1699.92 35.7963   1
   3   6   4 1655.10 35.6682  -3
   3   6   4 1655.10 35.6682   1
   4   6   4 443.514 9.24811  -3
   4   6   4 443.514 9.24811   1
   4   6   4 515.046 21.0257  -2
   4   6   4 515.046 21.0257   1
   5   6   4 48.1997 5.26492  -3
   5   6   4 48.1997 5.26492   1
   6   6   4 286.316 9.05549  -3
   6   6   4 286.316 9.05549   1
   6   6   4 290.110 15.6112  -2
   6   6   4 290.110 15.6112   1
   7   6   4 78.7369 6.36368  -3
   7   6   4 78.7369 6.36368   1
   8   6   4 653.526 41.1544  -3
   8   6   4 653.526 41.1544   1
   9   6   4 44.1183 3.79518   1
  10   6   4 779.544 31.1949   1
  11   6   4 40.6991 6.94162   1
  12   6   4 14.7086 6.05405   1
  13   6   4 15.6347 5.84711   1
   0   7   4 0.55542 4.97669   1
   1   7   4 53.0042 6.00338  -2
   1   7   4 53.0042 6.00338   1
   1   7   4 55.6758 5.09008  -3
   1   7   4 55.6758 5.09008   1
   1   7   4 63.6422 21.1686  -3
   1   7   4 63.6422 21.1686  -2
   1   7   4 63.6422 21.1686   1
   2   7   4 1940.57 30.6673  -3
   2   7   4 1940.57 30.6673   1
   2   7   4 1923.47 42.8120  -2
   2   7   4 1923.47 42.8120   1
   3   7   4 248.119 9.27238  -2
   3   7   4 248.119 9.27238   1
   3   7   4 241.306 6.14524  -3
   3   7   4 241.306 6.14524   1
   4   7   4 324.436 8.00928  -3
   4   7   4 324.436 8.00928   1
   4   7   4 344.429 16.1996  -2
   4   7   4 344.429 16.1996   1
   5   7   4 534.089 12.6418  -3
   5   7   4 534.089 12.6418   1
   6   7   4 48.0255 6.54685  -3
   6   7   4 48.0255 6.54685   1
   6   7   4 55.0283 13.0118  -2
   6   7   4 55.0283 13.0118   1
   7   7   4 277.819 10.4498  -3
   7   7   4 277.819 10.4498   1
   7   7   4 272.787 24.8712  -2
   7   7   4 272.787 24.8712   1
   8   7   4 10.7537 12.7737  -3
   8   7   4 10.7537 12.7737   1
   9   7   4 110.483 6.28201   1
  10   7   4 68.8187 8.46870   1
  11   7   4 109.403 10.3027   1
  12   7   4 79.0486 9.02693   1
  13   7   4 97.0446 13.6684   1
   0   8   4 1110.30 22.2682  -3
   0   8   4 1110.30 22.2682   1
   0   8   4 1004.53 38.0888  -2
   0   8   4 1004.53 38.0888   1
   1   8   4 309.580 9.57818  -2
   1   8   4 309.580 9.57818   1
   1   8   4 322.592 7.45116  -3
   1   8   4 322.592 7.45116   1
   2   8   4 5940.88 114.271  -3
   2   8   4 5940.88 114.271   1
   2   8   4 5871.71 201.170  -2
   2   8   4 5871.71 201.170   1
   3   8   4 3965.18 58.3560  -3
   3   8   4 3965.18 58.3560   1
   3   8   4 4170.85 118.552  -2
   3   8   4 4170.85 118.552   1
   4   8   4 371.982 8.14720  -3
   4   8   4 371.982 8.14720   1
   4   8   4 357.971 12.6274  -2
   4   8   4 357.971 12.6274   1
   5   8   4 248.177 7.52100  -3
   5   8   4 248.177 7.52100   1
   6   8   4 694.070 14.9465  -3
   6   8   4 694.070 14.9465   1
   6   8   4 656.073 41.8572  -2
   6   8   4 656.073 41.8572   1
   7   8   4 12.1148 8.01801  -3
   7   8   4 12.1148 8.01801   1
   7   8   4 23.7438 20.1828  -2
   7   8   4 23.7438 20.1828   1
   8   8   4 38.7367 15.8900  -3
   8   8   4 38.7367 15.8900   1
   9   8   4 240.787 19.1545  -3
   9   8   4 240.787 19.1545   1
  10   8   4 5.46236 3.52471   1
  11   8   4 131.324 11.4363   1
  12   8   4 225.288 13.9465   1
   0   9   4 12.0543 4.25367   1
   1   9   4 3112.19 77.6359  -2
   1   9   4 3112.19 77.6359   1
   1   9   4 3257.90 43.5752  -3
   1   9   4 3257.90 43.5752   1
   2   9   4 1111.60 16.0701  -3
   2   9   4 1111.60 16.0701   1
   2   9   4 1068.53 33.2999  -2
   2   9   4 1068.53 33.2999   1
   3   9   4 1688.65 24.0799  -3
   3   9   4 1688.65 24.0799   1
   3   9   4 1643.76 59.7902  -2
   3   9   4 1643.76 59.7902   1
   4   9   4 218.529 6.57252  -3
   4   9   4 218.529 6.57252   1
   5   9   4 521.764 10.5467  -3
   5   9   4 521.764 10.5467   1
   5   9   4 451.577 33.7987  -2
   5   9   4 451.577 33.7987   1
   6   9   4 346.416 10.6024  -3
   6   9   4 346.416 10.6024   1
   7   9   4 13.5994 13.5915  -3
   7   9   4 13.5994 13.5915   1
   8   9   4 221.881 22.3552  -3
   8   9   4 221.881 22.3552   1
   9   9   4 28.0468 4.01909   1
  10   9   4 167.919 6.51009   1
  11   9   4 4.31704 4.61849   1
  12   9   4 217.076 14.2460   1
   0  10   4 178.379 7.67479  -3
   0  10   4 178.379 7.67479   1
   1  10   4 183.088 6.09807  -3
   1  10   4 183.088 6.09807   1
   1  10   4 114.836 22.8128  -2
   1  10   4 114.836 22.8128   1
   2  10   4 2427.60 32.8569  -3
   2  10   4 2427.60 32.8569   1
   2  10   4 2351.45 120.361  -2
   2  10   4 2351.45 120.361   1
   3  10   4 584.618 10.6535  -3
   3  10   4 584.618 10.6535   1
   4  10   4 1559.60 26.9436  -3
   4  10   4 1559.60 26.9436   1
   5  10   4 389.793 9.85094  -3
   5  10   4 389.793 9.85094   1
   6  10   4 84.9736 7.87747  -3
   6  10   4 84.9736 7.87747   1
   7  10   4 676.487 45.3103  -3
   7  10   4 676.487 45.3103   1
   8  10   4 17.9770 3.84028   1
   9  10   4 10.4302 4.48065   1
  10  10   4 399.882 13.2292   1
  11  10   4 51.9694 6.63151   1
  12  10   4 9.29679 8.33539   1
   0  11   4 16.0419 4.38514   1
   1  11   4 1628.68 22.9980  -3
   1  11   4 1628.68 22.9980   1
   2  11   4 25.2291 5.29264  -3
   2  11   4 25.2291 5.29264   1
   3  11   4 235.556 7.04052  -3
   3  11   4 235.556 7.04052   1
   4  11   4 8.14385 8.90074  -3
   4  11   4 8.14385 8.90074   1
   5  11   4 145.082 10.4906  -3
   5  11   4 145.082 10.4906   1
   6  11   4 58.8958 11.6846  -3
   6  11   4 58.8958 11.6846   1
   7  11   4 1152.21 20.7658   1
   8  11   4 233.961 10.3720   1
   9  11   4 640.429 19.4750   1
  10  11   4 17.0832 4.80362   1
  11  11   4 10.5978 4.48970   1
  12  11   4 21.6237 7.45327   1
   0  12   4 58.7770 9.62141  -3
   0  12   4 58.7770 9.62141   1
   1  12   4 957.159 16.1481  -3
   1  12   4 957.159 16.1481   1
   2  12   4 459.299 10.3708  -3
   2  12   4 459.299 10.3708   1
   3  12   4 360.427 10.6809  -3
   3  12   4 360.427 10.6809   1
   4  12   4 870.130 23.6641  -3
   4  12   4 870.130 23.6641   1
   5  12   4 -19.508 11.6665  -3
   5  12   4 -19.508 11.6665   1
   6  12   4 1220.87 23.7820   1
   7  12   4 630.860 17.2245   1
   8  12   4 223.209 10.5721   1
   9  12   4 295.626 11.8729   1
  10  12   4 47.8057 5.96134   1
  11  12   4 179.165 9.04822   1
  12  12   4 34.3115 5.77053   1
   0  13   4 5.71583 4.33816   1
   1  13   4 58.4996 8.27948  -3
   1  13   4 58.4996 8.27948   1
   2  13   4 1171.80 21.7982  -3
   2  13   4 1171.80 21.7982   1
   3  13   4 1035.34 23.5285  -3
   3  13   4 1035.34 23.5285   1
   4  13   4 247.602 17.2066  -3
   4  13   4 247.602 17.2066   1
   5  13   4 282.521 5.03997   1
   6  13   4 188.832 10.5859   1
   7  13   4 37.3758 5.40749   1
   8  13   4 57.7816 4.62272   1
   9  13   4 489.812 16.5212   1
  10  13   4 96.3989 7.95950   1
  11  13   4 524.992 17.0181   1
  12  13   4 136.238 13.9187   1
   0  14   4 147.867 13.1961  -3
   0  14   4 147.867 13.1961   1
   1  14   4 438.349 15.1452  -3
   1  14   4 438.349 15.1452   1
   2  14   4 447.573 16.7020  -3
   2  14   4 447.573 16.7020   1
   3  14   4 -0.5374 11.6243  -3
   3  14   4 -0.5374 11.6243   1
   4  14   4 59.6543 19.1360  -3
   4  14   4 59.6543 19.1360   1
   5  14   4 938.735 15.9202   1
   6  14   4 781.844 24.2275   1
   7  14   4 271.705 10.4462   1
   8  14   4 280.635 10.3325   1
   9  14   4 5.36787 5.65020   1
  10  14   4 167.621 9.81095   1
  11  14   4 -1.4933 6.55187   1
   0  15   4 -3.0886 4.50459   1
   1  15   4 520.600 21.6658  -3
   1  15   4 520.600 21.6658   1
   2  15   4 799.457 35.7727  -3
   2  15   4 799.457 35.7727   1
   3  15   4 149.227 32.3603  -3
   3  15   4 149.227 32.3603   1
   4  15   4 26.1353 26.6168  -3
   4  15   4 26.1353 26.6168   1
   5  15   4 723.672 14.2681   1
   6  15   4 592.683 14.7325   1
   7  15   4 133.025 8.30241   1
   8  15   4 276.427 10.6886   1
   9  15   4 194.165 8.63401   1
  10  15   4 779.511 23.9866   1
   0  16   4 3032.87 115.152  -3
   0  16   4 3032.87 115.152   1
   1  16   4 913.615 13.1734   1
   2  16   4 189.073 5.39741   1
   3  16   4 1385.39 21.2052   1
   4  16   4 483.964 9.99977   1
   5  16   4 702.174 14.1005   1
   6  16   4 10.0542 3.26822   1
   7  16   4 167.478 11.0511   1
   8  16   4 36.4265 5.91840   1
   9  16   4 84.2161 5.61534   1
  10  16   4 336.740 13.9769   1
   0  17   4 2.73913 4.39449   1
   1  17   4 350.291 7.36039   1
   2  17   4 1249.63 18.8812   1
   3  17   4 160.244 6.21496   1
   4  17   4 712.714 13.3961   1
   5  17   4 470.187 10.8213   1
   6  17   4 155.778 6.42905   1
   7  17   4 19.4111 6.94420   1
   8  17   4 32.3492 5.99765   1
   9  17   4 252.785 8.99434   1
  10  17   4 69.0278 12.6151   1
   0  18   4 361.874 10.5889   1
   1  18   4 135.463 5.34619   1
   2  18   4 414.969 8.91747   1
   3  18   4 2659.92 43.9435   1
   4  18   4 171.789 7.04198   1
   5  18   4 49.3493 4.66170   1
   6  18   4 108.234 5.74838   1
   7  18   4 28.1721 7.48827   1
   8  18   4 28.5281 6.26298   1
   9  18   4 19.6219 5.73607   1
  10  18   4 71.0724 9.90723   1
   0  19   4 7.93165 4.92148   1
   1  19   4 1697.39 25.7183   1
   2  19   4 421.467 9.13523   1
   3  19   4 725.325 14.7352   1
   4  19   4 396.719 10.2456   1
   5  19   4 39.3302 4.92628   1
   6  19   4 443.017 11.7384   1
   7  19   4 16.1528 3.71650   1
   8  19   4 87.0004 9.27707   1
   9  19   4 118.340 10.8803   1
  10  19   4 1185.01 43.2776   1
   0  20   4 117.936 7.98876   1
   1  20   4 100.413 5.23799   1
   2  20   4 31.4439 4.46280   1
   3  20   4 56.1614 5.17508   1
   4  20   4 276.969 8.64593   1
   5  20   4 152.036 7.66902   1
   6  20   4 117.569 6.50633   1
   7  20   4 357.025 11.2306   1
   8  20   4 158.958 12.0741   1
   9  20   4 936.018 42.7754   1
   0  21   4 8.59643 5.54608   1
   1  21   4 126.305 6.32618   1
   2  21   4 38.7180 4.63190   1
   3  21   4 5.32762 4.57696   1
   4  21   4 150.540 7.17022   1
   5  21   4 42.4968 5.53839   1
   6  21   4 23.1983 4.65684   1
   7  21   4 49.4592 5.14644   1
   8  21   4 99.0556 13.1885   1
   0  22   4 104.310 8.24860   1
   1  22   4 71.2213 5.64432   1
   2  22   4 337.522 9.68204   1
   3  22   4 13.6180 5.21891   1
   4  22   4 16.6203 4.79835   1
   5  22   4 306.106 10.5095   1
   6  22   4 40.6572 5.23553   1
   7  22   4 71.8454 6.21113   1
   8  22   4 297.492 23.2397   1
   0  23   4 19.1798 5.98391   1
   1  23   4 249.838 8.79420   1
   2  23   4 25.1423 4.95897   1
   3  23   4 325.906 12.1010   1
   4  23   4 185.054 7.99656   1
   5  23   4 124.368 7.74657   1
   6  23   4 30.4001 5.22880   1
   7  23   4 209.639 9.88996   1
   8  23   4 106.348 16.9884   1
   0  24   4 405.388 15.8061   1
   1  24   4 327.289 9.99808   1
   2  24   4 121.293 7.14307   1
   3  24   4 197.925 10.3288   1
   4  24   4 12.7779 5.40022   1
   5  24   4 68.1075 6.62411   1
   6  24   4 301.542 11.7357   1
   7  24   4 83.2860 7.47616   1
   0  25   4 0.08636 6.64072   1
   1  25   4 40.8099 5.80011   1
   2  25   4 64.6901 5.98654   1
   3  25   4 141.076 9.17273   1
   4  25   4 180.366 9.00201   1
   5  25   4 363.984 25.8001   1
   6  25   4 219.169 19.7522   1
   7  25   4 101.127 17.2003   1
   0  26   4 103.522 9.41346   1
   1  26   4 164.143 8.79522   1
   2  26   4 66.0691 6.47372   1
   3  26   4 169.976 10.5113   1
   4  26   4 559.354 21.3087   1
   5  26   4 137.371 18.2241   1
   6  26   4 34.2922 23.1953   1
   7  26   4 35.0654 14.8953   1
   0  27   4 -1.1640 11.5013   1
   1  27   4 179.093 10.3044   1
   2  27   4 9.23981 7.01818   1
   3  27   4 382.109 17.6042   1
   4  27   4 68.1270 9.99486   1
   0  28   4 125.269 16.6867   1
   1  28   4 14.0609 8.83500   1
   3  28   4 27.5456 9.16461   1
   4  28   4 42.0088 9.75010   1
   0  29   4 -1.9751 12.5676   1
   1  29   4 157.752 18.5221   1
   1  30   4 123.123 19.6840   1
   1   0   5 1.88760 2.03011   1
   2   0   5 2.09600 2.34544   1
   3   0   5 -0.3404 3.63640   1
   4   0   5 -1.2592 4.97732   1
   5   0   5 10.9529 4.18336   1
   6   0   5 34.0391 5.08591   1
   7   0   5 -0.2479 4.93086   1
   8   0   5 12.8327 6.32822   1
   9   0   5 -2.7274 5.37172   1
   0   1   5 -0.4822 3.92426   1
   1   1   5 14.6203 1.73900  -3
   1   1   5 14.6203 1.73900   1
   1   1   5 6.34890 4.92689  -3
   1   1   5 6.34890 4.92689  -2
   1   1   5 6.34890 4.92689   1
   2   1   5 1141.62 23.9458  -3
   2   1   5 1141.62 23.9458  -2
   2   1   5 1141.62 23.9458   1
   2   1   5 1110.02 16.5759  -3
   2   1   5 1110.02 16.5759   1
   2   1   5 1107.79 28.6972  -2
   2   1   5 1107.79 28.6972   1
   3   1   5 1303.90 25.4232  -3
   3   1   5 1303.90 25.4232   1
   3   1   5 1297.01 46.9697  -3
   3   1   5 1297.01 46.9697  -2
   3   1   5 1297.01 46.9697   1
   3   1   5 1244.30 37.3881  -2
   3   1   5 1244.30 37.3881   1
   4   1   5 559.266 13.0500  -3
   4   1   5 559.266 13.0500   1
   4   1   5 525.759 16.9844  -2
   4   1   5 525.759 16.9844   1
   4   1   5 511.605 29.4185  -3
   4   1   5 511.605 29.4185  -2
   4   1   5 511.605 29.4185   1
   5   1   5 2990.89 62.2137  -3
   5   1   5 2990.89 62.2137   1
   5   1   5 2800.73 82.2101  -2
   5   1   5 2800.73 82.2101   1
   6   1   5 139.753 9.20424  -3
   6   1   5 139.753 9.20424   1
   6   1   5 151.887 12.3622  -2
   6   1   5 151.887 12.3622   1
   7   1   5 686.618 37.5563  -2
   7   1   5 686.618 37.5563   1
   7   1   5 637.589 34.8096  -3
   7   1   5 637.589 34.8096   1
   8   1   5 46.1871 10.2563  -2
   8   1   5 46.1871 10.2563   1
   9   1   5 6.50143 4.12114   1
  10   1   5 7.65441 5.94623   1
   2   2   5 2796.86 142.460  -2
   2   2   5 2796.86 142.460   1
   2   2   5 3071.26 110.756  -3
   2   2   5 3071.26 110.756  -2
   2   2   5 3071.26 110.756   1
   4   2   5 1763.25 37.2911  -3
   4   2   5 1763.25 37.2911   1
   4   2   5 1698.16 61.7139  -2
   4   2   5 1698.16 61.7139   1
   4   2   5 1955.34 101.112  -3
   4   2   5 1955.34 101.112  -2
   4   2   5 1955.34 101.112   1
   6   2   5 2090.80 75.6884  -2
   6   2   5 2090.80 75.6884   1
   6   2   5 2125.98 54.6665  -3
   6   2   5 2125.98 54.6665   1
   7   2   5 381.604 16.8581  -2
   7   2   5 381.604 16.8581   1
   7   2   5 372.903 17.2639  -3
   7   2   5 372.903 17.2639   1
   8   2   5 259.705 18.8293  -2
   8   2   5 259.705 18.8293   1
   9   2   5 393.601 11.6098   1
  10   2   5 622.443 24.3997   1
  11   2   5 245.494 11.3633   1
   0   3   5 1.60026 3.77009   1
   1   3   5 21.2860 3.60193  -3
   1   3   5 21.2860 3.60193   1
   1   3   5 28.6115 4.17929  -3
   1   3   5 28.6115 4.17929  -2
   1   3   5 28.6115 4.17929   1
   1   3   5 35.7534 6.78667  -2
   1   3   5 35.7534 6.78667   1
   2   3   5 15.8511 4.84504  -3
   2   3   5 15.8511 4.84504   1
   3   3   5 3537.37 104.217  -3
   3   3   5 3537.37 104.217  -2
   3   3   5 3537.37 104.217   1
   3   3   5 3476.09 88.6295  -3
   3   3   5 3476.09 88.6295   1
   3   3   5 3045.44 154.914  -2
   3   3   5 3045.44 154.914   1
   4   3   5 2245.13 116.130  -3
   4   3   5 2245.13 116.130  -2
   4   3   5 2245.13 116.130   1
   4   3   5 2175.17 77.3224  -2
   4   3   5 2175.17 77.3224   1
   4   3   5 2245.00 47.1939  -3
   4   3   5 2245.00 47.1939   1
   5   3   5 83.5062 4.85162  -3
   5   3   5 83.5062 4.85162   1
   5   3   5 69.0717 10.7394  -2
   5   3   5 69.0717 10.7394   1
   6   3   5 1024.00 24.6265  -3
   6   3   5 1024.00 24.6265   1
   7   3   5 28.3686 14.6068  -2
   7   3   5 28.3686 14.6068   1
   7   3   5 20.7137 6.92589  -3
   7   3   5 20.7137 6.92589   1
   8   3   5 253.183 13.9260  -2
   8   3   5 253.183 13.9260   1
   9   4   5 1916.26 100.430  -3
   9   3   5 1916.26 100.430  -2
   9   3   5 1916.26 100.430   1
  10   3   5 371.868 13.0205   1
   0   4   5 52.9595 11.7199  -3
   0   4   5 52.9595 11.7199  -2
   0   4   5 52.9595 11.7199   1
   1   4   5 7596.65 383.780  -3
   1   4   5 7596.65 383.780   1
   2   4   5 689.080 11.0008  -3
   2   4   5 689.080 11.0008  -2
   2   4   5 689.080 11.0008   1
   2   4   5 658.172 11.2845  -3
   2   4   5 658.172 11.2845   1
   2   4   5 689.318 18.1817  -2
   2   4   5 689.318 18.1817   1
   3   4   5 862.556 25.7174  -2
   3   4   5 862.556 25.7174   1
   3   4   5 856.266 17.8280  -3
   3   4   5 856.266 17.8280   1
   3   4   5 913.528 25.7538  -3
   3   4   5 913.528 25.7538  -2
   3   4   5 913.528 25.7538   1
   4   4   5 146.806 6.70920  -3
   4   4   5 146.806 6.70920   1
   4   4   5 133.703 14.5599  -2
   4   4   5 133.703 14.5599   1
   5   4   5 1860.93 36.4174  -3
   5   4   5 1860.93 36.4174   1
   5   4   5 1773.44 52.4804  -2
   5   4   5 1773.44 52.4804   1
   6   4   5 86.2573 7.62138  -2
   6   4   5 86.2573 7.62138   1
   6   4   5 75.5183 5.44137  -3
   6   4   5 75.5183 5.44137   1
   7   4   5 9.78525 5.76004  -3
   7   4   5 9.78525 5.76004   1
   7   4   5 7.77452 7.76210  -2
   7   4   5 7.77452 7.76210   1
   8   4   5 166.722 19.7920  -3
   8   4   5 166.722 19.7920   1
   8   4   5 185.605 19.4957  -2
   8   4   5 185.605 19.4957   1
  10   4   5 425.280 14.9473   1
  11   4   5 13.9918 5.14487   1
  13   3   5 282.714 20.1536  -2
  13   4   5 282.714 20.1536   1
   0   5   5 3.09601 4.81331   1
   1   5   5 1600.85 29.7892  -3
   1   5   5 1600.85 29.7892   1
   1   5   5 1723.63 43.9256  -3
   1   5   5 1723.63 43.9256  -2
   1   5   5 1723.63 43.9256   1
   1   5   5 1636.70 46.9308  -2
   1   5   5 1636.70 46.9308   1
   2   5   5 1416.36 24.9924  -3
   2   5   5 1416.36 24.9924   1
   2   5   5 1532.26 27.2086  -3
   2   5   5 1532.26 27.2086  -2
   2   5   5 1532.26 27.2086   1
   2   5   5 1406.84 31.4027  -2
   2   5   5 1406.84 31.4027   1
   3   5   5 265.576 7.94953  -3
   3   5   5 265.576 7.94953   1
   3   5   5 300.968 14.3296  -2
   3   5   5 300.968 14.3296   1
   3   5   5 274.669 18.8044  -3
   3   5   5 274.669 18.8044  -2
   3   5   5 274.669 18.8044   1
   4   5   5 223.986 6.11597  -3
   4   5   5 223.986 6.11597   1
   4   5   5 231.966 10.6589  -2
   4   5   5 231.966 10.6589   1
   5   5   5 126.826 8.35211  -2
   5   5   5 126.826 8.35211   1
   5   5   5 128.792 6.32296  -3
   5   5   5 128.792 6.32296   1
   6   5   5 74.3582 5.67344  -2
   6   5   5 74.3582 5.67344   1
   6   5   5 80.0651 6.04917  -3
   6   5   5 80.0651 6.04917   1
   7   5   5 629.026 18.0999  -2
   7   5   5 629.026 18.0999   1
   7   5   5 664.717 19.4070  -3
   7   5   5 664.717 19.4070   1
   8   5   5 386.428 28.5868  -3
   8   5   5 386.428 28.5868   1
   9   5   5 661.946 16.5367   1
  10   5   5 43.9851 6.72194   1
  11   5   5 86.5601 8.47357   1
  12   5   5 8.13585 5.40154   1
   0   6   5 367.453 11.8181  -3
   0   6   5 367.453 11.8181   1
   0   6   5 398.584 16.9536  -3
   0   6   5 398.584 16.9536  -2
   0   6   5 398.584 16.9536   1
   0   6   5 360.009 24.2014  -2
   0   6   5 360.009 24.2014   1
   2   6   5 160.434 12.8304  -3
   2   6   5 160.434 12.8304  -2
   2   6   5 160.434 12.8304   1
   2   6   5 162.528 6.34780  -3
   2   6   5 162.528 6.34780   1
   2   6   5 147.927 5.68188  -2
   2   6   5 147.927 5.68188   1
   3   6   5 3469.15 62.1653  -3
   3   6   5 3469.15 62.1653   1
   3   6   5 3399.62 85.2673  -2
   3   6   5 3399.62 85.2673   1
   3   6   5 3798.33 195.370  -3
   3   6   5 3798.33 195.370  -2
   3   6   5 3798.33 195.370   1
   4   6   5 551.267 16.6011  -2
   4   6   5 551.267 16.6011   1
   4   6   5 550.262 10.3310  -3
   4   6   5 550.262 10.3310   1
   5   6   5 525.693 16.3365  -2
   5   6   5 525.693 16.3365   1
   5   6   5 551.806 12.9212  -3
   5   6   5 551.806 12.9212   1
   6   6   5 69.5157 6.53976  -3
   6   6   5 69.5157 6.53976   1
   6   6   5 82.4389 9.26869  -2
   6   6   5 82.4389 9.26869   1
   7   6   5 710.150 17.0488  -3
   7   6   5 710.150 17.0488   1
   7   6   5 699.478 28.6395  -2
   7   6   5 699.478 28.6395   1
   8   6   5 620.046 21.1341  -3
   8   6   5 620.046 21.1341   1
   9   6   5 29.6210 19.8444  -3
   9   6   5 29.6210 19.8444   1
  10   6   5 28.2556 6.77888   1
  11   6   5 97.4624 9.42611   1
  12   6   5 287.577 14.4865   1
  13   6   5 29.7568 6.35821   1
   0   7   5 -1.3151 4.19300   1
   1   7   5 254.244 6.71083  -3
   1   7   5 254.244 6.71083   1
   1   7   5 244.328 6.86766  -2
   1   7   5 244.328 6.86766   1
   1   7   5 245.218 26.7999  -3
   1   7   5 245.218 26.7999  -2
   1   7   5 245.218 26.7999   1
   2   7   5 5701.09 96.6910  -3
   2   7   5 5701.09 96.6910   1
   2   7   5 5483.48 154.930  -2
   2   7   5 5483.48 154.930   1
   3   7   5 188.533 5.82821  -3
   3   7   5 188.533 5.82821   1
   3   7   5 188.010 8.46402  -2
   3   7   5 188.010 8.46402   1
   4   7   5 103.598 4.95525  -3
   4   7   5 103.598 4.95525   1
   4   7   5 104.932 8.92859  -2
   4   7   5 104.932 8.92859   1
   5   7   5 3179.66 93.7973  -2
   5   7   5 3179.66 93.7973   1
   5   7   5 3227.84 62.4882  -3
   5   7   5 3227.84 62.4882   1
   6   7   5 27.2014 10.5597  -2
   6   7   5 27.2014 10.5597   1
   6   7   5 16.8256 6.51320  -3
   6   7   5 16.8256 6.51320   1
   7   7   5 287.238 10.0124  -3
   7   7   5 287.238 10.0124   1
   7   7   5 298.138 16.9744  -2
   7   7   5 298.138 16.9744   1
   8   7   5 6.69118 11.3528  -3
   8   7   5 6.69118 11.3528   1
   8   7   5 0.55223 10.9051  -2
   8   7   5 0.55223 10.9051   1
   9   7   5 23.5711 3.35150   1
  10   7   5 15.8416 3.61449   1
  11   7   5 7.90304 6.46247   1
  12   7   5 37.9685 7.24591   1
   0   8   5 369.834 10.6364  -3
   0   8   5 369.834 10.6364   1
   0   8   5 359.692 24.8049  -2
   0   8   5 359.692 24.8049   1
   1   8   5 162.372 6.18753  -3
   1   8   5 162.372 6.18753   1
   1   8   5 156.378 7.70681  -2
   1   8   5 156.378 7.70681   1
   2   8   5 1711.21 24.2575  -3
   2   8   5 1711.21 24.2575   1
   2   8   5 1652.93 48.8790  -2
   2   8   5 1652.93 48.8790   1
   3   8   5 235.447 5.64839  -3
   3   8   5 235.447 5.64839   1
   3   8   5 252.794 12.2695  -2
   3   8   5 252.794 12.2695   1
   4   8   5 896.061 14.6739  -3
   4   8   5 896.061 14.6739   1
   4   8   5 935.977 23.1663  -2
   4   8   5 935.977 23.1663   1
   5   8   5 309.402 28.1630  -2
   5   8   5 309.402 28.1630   1
   5   8   5 318.253 10.6352  -3
   5   8   5 318.253 10.6352   1
   6   8   5 1137.67 25.8983  -3
   6   8   5 1137.67 25.8983   1
   6   8   5 1108.72 44.8279  -2
   6   8   5 1108.72 44.8279   1
   7   8   5 345.048 11.3882  -3
   7   8   5 345.048 11.3882   1
   8   8   5 494.948 32.4206  -3
   8   8   5 494.948 32.4206   1
   9   8   5 140.613 16.4392  -3
   9   8   5 140.613 16.4392   1
  10   8   5 39.9393 4.60484   1
  11   8   5 80.0887 10.3747   1
  12   8   5 104.072 10.7245   1
   0   9   5 0.53454 4.31054   1
   1   9   5 1937.05 27.7721  -3
   1   9   5 1937.05 27.7721   1
   1   9   5 1776.14 64.3553  -2
   1   9   5 1776.14 64.3553   1
   2   9   5 522.005 9.11987  -3
   2   9   5 522.005 9.11987   1
   2   9   5 538.394 24.3487  -2
   2   9   5 538.394 24.3487   1
   3   9   5 1094.72 17.0285  -3
   3   9   5 1094.72 17.0285   1
   3   9   5 1144.79 43.2900  -2
   3   9   5 1144.79 43.2900   1
   4   9   5 2027.14 30.8852  -3
   4   9   5 2027.14 30.8852   1
   5   9   5 374.654 9.78365  -3
   5   9   5 374.654 9.78365   1
   5   9   5 338.250 29.9372  -2
   5   9   5 338.250 29.9372   1
   6   9   5 36.4053 6.46793  -3
   6   9   5 36.4053 6.46793   1
   7   9   5 116.931 20.1322  -3
   7   9   5 116.931 20.1322   1
   8   9   5 160.832 20.8017  -3
   8   9   5 160.832 20.8017   1
   9   9   5 345.562 10.4733   1
  10   9   5 47.2547 4.47002   1
  11   9   5 4.34026 4.64532   1
  12   9   5 2.61164 7.15083   1
   0  10   5 1088.81 24.0018  -3
   0  10   5 1088.81 24.0018   1
   0  10   5 1134.15 62.8095  -2
   0  10   5 1134.15 62.8095   1
   1  10   5 1834.54 25.4941  -3
   1  10   5 1834.54 25.4941   1
   1  10   5 1782.85 93.1094  -2
   1  10   5 1782.85 93.1094   1
   2  10   5 244.088 5.98019  -3
   2  10   5 244.088 5.98019   1
   3  10   5 28.4981 5.26585  -3
   3  10   5 28.4981 5.26585   1
   4  10   5 6.47829 4.88898  -3
   4  10   5 6.47829 4.88898   1
   5  10   5 256.799 8.75914  -3
   5  10   5 256.799 8.75914   1
   6  10   5 579.458 17.3688  -3
   6  10   5 579.458 17.3688   1
   6  10   5 541.987 39.5827  -2
   6  10   5 541.987 39.5827   1
   7  10   5 58.1132 23.2891  -3
   7  10   5 58.1132 23.2891   1
   8  10   5 305.693 10.2148   1
   9  10   5 52.4995 5.63206   1
  10  10   5 14.0167 4.41938   1
  11  10   5 63.2865 7.11577   1
  12  10   5 106.479 18.3180   1
   0  11   5 -2.1079 4.06035   1
   1  11   5 3544.06 49.0822  -3
   1  11   5 3544.06 49.0822   1
   2  11   5 1341.79 18.6874  -3
   2  11   5 1341.79 18.6874   1
   3  11   5 978.072 15.3595  -3
   3  11   5 978.072 15.3595   1
   4  11   5 328.551 9.25901  -3
   4  11   5 328.551 9.25901   1
   5  11   5 160.563 9.09908  -3
   5  11   5 160.563 9.09908   1
   6  11   5 787.722 35.5813  -3
   6  11   5 787.722 35.5813   1
   7  11   5 1401.81 26.2752   1
   8  11   5 66.6893 6.38470   1
   9  11   5 295.140 11.5147   1
  10  11   5 194.043 9.15688   1
  11  11   5 9.69961 4.37179   1
  12  11   5 2.38611 6.79400   1
   0  12   5 478.037 15.3655  -3
   0  12   5 478.037 15.3655   1
   1  12   5 123.323 7.05569  -3
   1  12   5 123.323 7.05569   1
   2  12   5 38.2204 6.61040  -3
   2  12   5 38.2204 6.61040   1
   3  12   5 37.4647 6.42801  -3
   3  12   5 37.4647 6.42801   1
   4  12   5 602.603 16.0989  -3
   4  12   5 602.603 16.0989   1
   5  12   5 4.03665 10.2045  -3
   5  12   5 4.03665 10.2045   1
   6  12   5 300.709 9.27876   1
   7  12   5 37.7499 5.15456   1
   8  12   5 11.7186 3.44597   1
   9  12   5 104.284 7.97263   1
  10  12   5 -3.0987 4.76615   1
  11  12   5 22.1961 5.15388   1
  12  12   5 -0.2556 5.00645   1
   0  13   5 3.89599 4.44435   1
   1  13   5 99.8173 8.22315  -3
   1  13   5 99.8173 8.22315   1
   2  13   5 174.678 7.68712  -3
   2  13   5 174.678 7.68712   1
   3  13   5 0.49683 8.74299  -3
   3  13   5 0.49683 8.74299   1
   4  13   5 428.557 16.5509  -3
   4  13   5 428.557 16.5509   1
   5  13   5 2025.18 107.219  -3
   5  13   5 2025.18 107.219   1
   6  13   5 23.3694 28.5821  -3
   6  13   5 23.3694 28.5821   1
   7  13   5 1434.54 35.0895   1
   8  13   5 65.7239 4.73323   1
   9  13   5 228.188 10.8552   1
  10  13   5 13.8452 5.49100   1
  11  13   5 209.677 9.93567   1
  12  13   5 5.37970 8.05931   1
   0  14   5 1293.93 34.1872  -3
   0  14   5 1293.93 34.1872   1
   1  14   5 19.2133 9.72322  -3
   1  14   5 19.2133 9.72322   1
   2  14   5 183.082 11.6270  -3
   2  14   5 183.082 11.6270   1
   3  14   5 1251.28 33.0624  -3
   3  14   5 1251.28 33.0624   1
   4  14   5 460.573 37.5797  -3
   4  14   5 460.573 37.5797   1
   5  14   5 575.514 11.7312   1
   6  14   5 90.6888 5.67395   1
   7  14   5 114.999 7.80750   1
   8  14   5 26.2821 5.07914   1
   9  14   5 31.2671 6.28721   1
  10  14   5 403.937 14.8896   1
  11  14   5 116.457 11.1002   1
   0  15   5 -3.3334 3.95620   1
   1  15   5 104.201 13.2692  -3
   1  15   5 104.201 13.2692   1
   2  15   5 294.005 18.5652  -3
   2  15   5 294.005 18.5652   1
   3  15   5 437.566 41.2892  -3
   3  15   5 437.566 41.2892   1
   4  15   5 410.778 37.2247  -3
   4  15   5 410.778 37.2247   1
   5  15   5 1946.05 33.9272   1
   6  15   5 11.7806 3.36806   1
   7  15   5 25.8979 5.54024   1
   8  15   5 128.582 7.96131   1
   9  15   5 29.7354 5.07613   1
  10  15   5 466.388 16.6692   1
   0  16   5 3523.70 63.9027   1
   1  16   5 33.6595 28.4020  -3
   1  16   5 33.6595 28.4020   1
   2  16   5 80.2788 31.5430  -3
   2  16   5 80.2788 31.5430   1
   3  16   5 184.889 6.02703   1
   4  16   5 1006.77 17.3746   1
   5  16   5 691.553 13.9896   1
   6  16   5 229.592 7.31245   1
   7  16   5 38.6766 7.20053   1
   8  16   5 34.4964 5.89553   1
   9  16   5 94.9267 5.76747   1
  10  16   5 98.5163 8.88080   1
   0  17   5 -4.8874 4.45631   1
   1  17   5 499.355 9.24216   1
   2  17   5 120.206 5.34054   1
   3  17   5 714.603 12.5516   1
   4  17   5 54.4231 4.24694   1
   5  17   5 90.6074 5.17083   1
   6  17   5 92.7302 5.23454   1
   7  17   5 13.6992 6.62119   1
   8  17   5 175.947 9.59777   1
   9  17   5 41.5227 5.96417   1
  10  17   5 21.1859 13.0057   1
   0  18   5 651.113 15.0052   1
   1  18   5 1212.27 18.0198   1
   2  18   5 837.807 14.2374   1
   3  18   5 131.418 6.33649   1
   4  18   5 445.688 10.7492   1
   5  18   5 4.07962 4.35043   1
   6  18   5 272.373 8.62268   1
   7  18   5 19.3550 7.07106   1
   8  18   5 225.961 10.8189   1
   9  18   5 127.437 8.56068   1
  10  18   5 63.2383 10.0118   1
   0  19   5 6.02022 4.88753   1
   1  19   5 65.0456 4.59564   1
   2  19   5 39.5113 4.28574   1
   3  19   5 233.849 7.96285   1
   4  19   5 56.3461 5.03857   1
   5  19   5 208.575 9.23030   1
   6  19   5 16.2322 4.00853   1
   7  19   5 31.8968 5.05886   1
   8  19   5 5.21124 6.00929   1
   9  19   5 105.313 10.4889   1
  10  19   5 56.6161 7.20775   1
   0  20   5 45.2060 6.16096   1
   1  20   5 198.639 6.82322   1
   2  20   5 22.3502 4.38518   1
   3  20   5 347.894 9.60161   1
   4  20   5 42.9704 4.87956   1
   5  20   5 597.501 16.4381   1
   6  20   5 12.0874 4.18053   1
   7  20   5 321.402 10.3540   1
   8  20   5 16.5547 7.61649   1
   9  20   5 1.76890 11.0866   1
   0  21   5 5.72987 5.58466   1
   1  21   5 118.919 6.12281   1
   2  21   5 638.569 13.0290   1
   3  21   5 0.63425 4.50942   1
   4  21   5 410.171 10.7607   1
   5  21   5 106.390 6.96749   1
   6  21   5 265.423 9.18486   1
   7  21   5 98.8852 6.31215   1
   8  21   5 202.870 20.2251   1
   0  22   5 179.435 9.57010   1
   1  22   5 158.884 7.46000   1
   2  22   5 27.0978 4.87121   1
   3  22   5 13.4827 5.14555   1
   4  22   5 131.084 7.07889   1
   5  22   5 171.988 8.32408   1
   6  22   5 124.641 7.11058   1
   7  22   5 131.377 6.45488   1
   8  22   5 204.550 20.8383   1
   0  23   5 -0.2789 6.10643   1
   1  23   5 72.7257 5.86917   1
   2  23   5 24.6141 4.98984   1
   3  23   5 61.8020 6.88064   1
   4  23   5 28.9176 5.17403   1
   5  23   5 23.8645 5.55051   1
   6  23   5 33.5229 5.42389   1
   7  23   5 115.396 6.95746   1
   8  23   5 403.009 26.9069   1
   0  24   5 298.318 13.5915   1
   1  24   5 53.6924 5.80303   1
   2  24   5 308.886 9.82614   1
   3  24   5 9.01000 6.01518   1
   4  24   5 192.395 9.00268   1
   5  24   5 26.2306 5.79458   1
   6  24   5 187.791 9.76726   1
   7  24   5 320.275 13.0614   1
   0  25   5 5.31555 6.93148   1
   1  25   5 78.2407 6.64624   1
   2  25   5 90.6376 6.51511   1
   3  25   5 118.411 8.84902   1
   4  25   5 327.879 11.3070   1
   5  25   5 31.1905 13.0131   1
   6  25   5 12.6605 14.2416   1
   7  25   5 62.6118 15.2490   1
   0  26   5 21.8470 8.98287   1
   1  26   5 119.269 7.81188   1
   2  26   5 133.805 7.99195   1
   3  26   5 22.9565 6.56918   1
   4  26   5 481.548 19.6601   1
   5  26   5 937.263 44.5120   1
   6  26   5 -8.9440 28.4566   1
   7  26   5 4.76745 13.0896   1
   0  27   5 13.8836 11.7547   1
   1  27   5 235.814 11.3057   1
   2  27   5 34.9276 8.06850   1
   3  27   5 81.9925 10.1419   1
   4  27   5 22.6760 8.92681   1
   0  28   5 776.147 36.6737   1
   1  28   5 246.720 15.2005   1
   3  28   5 75.8104 11.3777   1
   4  28   5 216.076 15.0900   1
   0  29   5 5.37614 13.6461   1
   1  29   5 56.5853 14.4382   1
   1  30   5 108.998 22.8145   1
   2   0   6 1489.18 77.2931  -2
   2   0   6 1489.18 77.2931   1
   2   0   6 1659.90 34.4376  -3
   2   0   6 1659.90 34.4376   1
   2   0   6 1705.22 43.0651  -3
   2   0   6 1705.22 43.0651  -2
   2   0   6 1705.22 43.0651   1
   4   0   6 3933.07 141.254  -3
   4   0   6 3933.07 141.254   1
   4   0   6 3715.23 188.492  -2
   4   0   6 3715.23 188.492   1
   5   0   6 464.219 16.0674  -3
   5   0   6 464.219 16.0674   1
   5   0   6 380.518 22.8288  -2
   5   0   6 380.518 22.8288   1
   6   0   6 2957.74 151.016  -3
   6   0   6 2957.74 151.016   1
   6   0   6 2842.34 144.550  -2
   6   0   6 2842.34 144.550   1
   7   0   6 20.7060 10.8951  -3
   7   0   6 20.7060 10.8951   1
   8   0   6 840.797 44.4587  -2
   8   0   6 840.797 44.4587   1
   9   0   6 4.63030 6.17705   1
  10   0   6 585.751 22.6503   1
   0   1   6 -0.8524 6.07733   1
   1   1   6 3209.52 80.9946  -3
   1   1   6 3209.52 80.9946   1
   1   1   6 3382.74 98.2635  -3
   1   1   6 3382.74 98.2635  -2
   1   1   6 3382.74 98.2635   1
   2   1   6 359.232 6.47311  -3
   2   1   6 359.232 6.47311   1
   2   1   6 378.318 8.27983  -3
   2   1   6 378.318 8.27983  -2
   2   1   6 378.318 8.27983   1
   2   1   6 352.840 10.1898  -2
   2   1   6 352.840 10.1898   1
   3   1   6 371.157 12.7409  -2
   3   1   6 371.157 12.7409   1
   3   1   6 393.195 9.01810  -3
   3   1   6 393.195 9.01810   1
   3   1   6 393.143 17.2826  -3
   3   1   6 393.143 17.2826  -2
   3   1   6 393.143 17.2826   1
   4   1   6 47.7222 5.09892  -3
   4   1   6 47.7222 5.09892   1
   4   1   6 52.0125 12.7226  -3
   4   1   6 52.0125 12.7226  -2
   4   1   6 52.0125 12.7226   1
   4   1   6 48.9968 7.85982  -2
   4   1   6 48.9968 7.85982   1
   5   1   6 65.8667 5.56749  -3
   5   1   6 65.8667 5.56749   1
   5   1   6 70.3823 5.24677  -2
   5   1   6 70.3823 5.24677   1
   6   1   6 678.865 21.2213  -2
   6   1   6 678.865 21.2213   1
   6   1   6 716.989 22.8415  -3
   6   1   6 716.989 22.8415   1
   7   1   6 66.3997 7.97961  -3
   7   1   6 66.3997 7.97961   1
   7   1   6 71.1279 6.53805  -2
   7   1   6 71.1279 6.53805   1
   8   1   6 390.155 24.2292  -2
   8   1   6 390.155 24.2292   1
   9   1   6 110.724 7.69703   1
  10   1   6 286.389 12.9639   1
  11   1   6 20.7529 6.51336   1
   0   2   6 1205.98 34.8094  -3
   0   2   6 1205.98 34.8094   1
   1   2   6 3515.97 72.7403  -3
   1   2   6 3515.97 72.7403  -2
   1   2   6 3515.97 72.7403   1
   1   2   6 3308.94 83.5554  -3
   1   2   6 3308.94 83.5554   1
   2   2   6 710.438 12.2871  -3
   2   2   6 710.438 12.2871  -2
   2   2   6 710.438 12.2871   1
   2   2   6 650.747 9.51645  -3
   2   2   6 650.747 9.51645   1
   2   2   6 673.590 20.2535  -2
   2   2   6 673.590 20.2535   1
   3   2   6 547.950 12.0021  -3
   3   2   6 547.950 12.0021   1
   3   2   6 566.047 16.3227  -3
   3   2   6 566.047 16.3227  -2
   3   2   6 566.047 16.3227   1
   3   2   6 540.450 17.5633  -2
   3   2   6 540.450 17.5633   1
   4   2   6 161.657 5.54119  -3
   4   2   6 161.657 5.54119   1
   4   2   6 155.937 6.66768  -2
   4   2   6 155.937 6.66768   1
   4   2   6 204.114 13.7511  -3
   4   2   6 204.114 13.7511  -2
   4   2   6 204.114 13.7511   1
   5   2   6 2259.73 43.7160  -3
   5   2   6 2259.73 43.7160   1
   5   2   6 2197.84 56.3005  -2
   5   2   6 2197.84 56.3005   1
   6   2   6 549.042 17.7778  -2
   6   2   6 549.042 17.7778   1
   6   2   6 593.509 15.3037  -3
   6   2   6 593.509 15.3037   1
   7   2   6 59.2752 8.83026  -3
   7   2   6 59.2752 8.83026   1
   7   2   6 74.5778 7.05188  -2
   7   2   6 74.5778 7.05188   1
   8   2   6 58.3133 13.5422  -2
   8   2   6 58.3133 13.5422   1
   9   2   6 45.0378 12.2781  -2
   9   2   6 45.0378 12.2781   1
  10   2   6 259.587 12.5245   1
  11   2   6 399.078 23.8756   1
   0   3   6 -3.0834 3.40260   1
   1   3   6 2271.14 110.781  -2
   1   3   6 2271.14 110.781   1
   1   3   6 2478.25 38.2159  -3
   1   3   6 2478.25 38.2159  -2
   1   3   6 2478.25 38.2159   1
   1   3   6 2341.62 40.0772  -3
   1   3   6 2341.62 40.0772   1
   2   3   6 1555.12 21.4338  -3
   2   3   6 1555.12 21.4338  -2
   2   3   6 1555.12 21.4338   1
   2   3   6 1464.69 21.9070  -3
   2   3   6 1464.69 21.9070   1
   2   3   6 1516.44 37.6277  -2
   2   3   6 1516.44 37.6277   1
   3   3   6 2078.95 35.2520  -3
   3   3   6 2078.95 35.2520   1
   3   3   6 2250.69 67.3680  -3
   3   3   6 2250.69 67.3680  -2
   3   3   6 2250.69 67.3680   1
   3   3   6 2059.22 51.5830  -2
   3   3   6 2059.22 51.5830   1
   4   3   6 4006.66 91.2213  -3
   4   3   6 4006.66 91.2213   1
   4   3   6 4134.59 202.794  -2
   4   3   6 4134.59 202.794   1
   4   3   6 4390.48 223.393  -3
   4   3   6 4390.48 223.393  -2
   4   3   6 4390.48 223.393   1
   5   3   6 8200.33 292.925  -3
   5   3   6 8200.33 292.925   1
   6   3   6 28.7340 5.56120  -3
   6   3   6 28.7340 5.56120   1
   6   3   6 39.3856 8.76562  -2
   6   3   6 39.3856 8.76562   1
   7   3   6 139.103 7.32077  -3
   7   3   6 139.103 7.32077   1
   7   3   6 109.073 14.9921  -2
   7   3   6 109.073 14.9921   1
   8   3   6 76.3814 10.5928  -2
   8   3   6 76.3814 10.5928   1
   9   3   6 92.1852 6.09959   1
  10   3   6 11.2103 3.95473   1
  13   2   6 12.8038 9.68232  -2
  13   3   6 12.8038 9.68232   1
   0   4   6 2532.09 89.8114  -3
   0   4   6 2532.09 89.8114   1
   0   4   6 2469.35 123.401  -3
   0   4   6 2469.35 123.401  -2
   0   4   6 2469.35 123.401   1
   1   4   6 428.738 9.39660  -3
   1   4   6 428.738 9.39660  -2
   1   4   6 428.738 9.39660   1
   1   4   6 397.478 8.46589  -3
   1   4   6 397.478 8.46589   1
   1   4   6 429.382 17.6318  -2
   1   4   6 429.382 17.6318   1
   2   4   6 4118.64 93.9161  -3
   2   4   6 4118.64 93.9161   1
   2   4   6 4295.42 97.9911  -3
   2   4   6 4295.42 97.9911  -2
   2   4   6 4295.42 97.9911   1
   3   4   6 243.317 10.5492  -3
   3   4   6 243.317 10.5492  -2
   3   4   6 243.317 10.5492   1
   3   4   6 244.282 7.57099  -3
   3   4   6 244.282 7.57099   1
   3   4   6 233.070 9.44519  -2
   3   4   6 233.070 9.44519   1
   4   4   6 2485.55 42.1361  -3
   4   4   6 2485.55 42.1361   1
   4   4   6 2045.04 105.208  -2
   4   4   6 2045.04 105.208   1
   4   4   6 2478.70 128.595  -3
   4   4   6 2478.70 128.595  -2
   4   4   6 2478.70 128.595   1
   5   4   6 95.6656 5.61939  -3
   5   4   6 95.6656 5.61939   1
   5   4   6 114.922 9.46718  -2
   5   4   6 114.922 9.46718   1
   6   4   6 20.8787 5.39573  -3
   6   4   6 20.8787 5.39573   1
   6   4   6 7.97172 10.4517  -2
   6   4   6 7.97172 10.4517   1
   7   4   6 1086.67 29.4273  -3
   7   4   6 1086.67 29.4273   1
   7   4   6 1061.68 33.1769  -2
   7   4   6 1061.68 33.1769   1
   8   4   6 592.386 25.6302  -2
   8   4   6 592.386 25.6302   1
   9   4   6 320.212 17.5405  -2
   9   4   6 320.212 17.5405   1
  10   4   6 291.337 14.2201   1
  11   4   6 75.3556 7.71078   1
  13   3   6 227.734 18.8437  -2
  13   4   6 227.734 18.8437   1
   0   5   6 -5.0574 4.36327   1
   1   5   6 321.341 7.67237  -3
   1   5   6 321.341 7.67237   1
   1   5   6 309.265 12.2985  -2
   1   5   6 309.265 12.2985   1
   1   5   6 346.810 11.6852  -3
   1   5   6 346.810 11.6852  -2
   1   5   6 346.810 11.6852   1
   2   5   6 436.300 11.4355  -3
   2   5   6 436.300 11.4355  -2
   2   5   6 436.300 11.4355   1
   2   5   6 390.910 8.90628  -3
   2   5   6 390.910 8.90628   1
   2   5   6 366.372 10.2257  -2
   2   5   6 366.372 10.2257   1
   3   5   6 5666.93 166.131  -3
   3   5   6 5666.93 166.131   1
   4   5   6 1247.39 20.7385  -3
   4   5   6 1247.39 20.7385   1
   4   5   6 1174.16 43.0602  -2
   4   5   6 1174.16 43.0602   1
   5   5   6 128.624 10.6900  -2
   5   5   6 128.624 10.6900   1
   5   5   6 119.096 6.26210  -3
   5   5   6 119.096 6.26210   1
   6   5   6 718.914 16.9576  -3
   6   5   6 718.914 16.9576   1
   6   5   6 660.713 19.0423  -2
   6   5   6 660.713 19.0423   1
   7   5   6 29.5531 5.97132  -3
   7   5   6 29.5531 5.97132   1
   7   5   6 8.73351 6.35737  -2
   7   5   6 8.73351 6.35737   1
   8   5   6 388.462 14.4671  -2
   8   5   6 388.462 14.4671   1
   8   5   6 437.003 31.2432  -3
   8   5   6 437.003 31.2432   1
   9   5   6 413.503 29.8613  -2
   9   5   6 413.503 29.8613   1
  10   5   6 140.273 10.3157   1
  11   5   6 0.31010 5.34101   1
  12   5   6 8.64003 5.52151   1
   0   6   6 211.791 18.6083  -2
   0   6   6 211.791 18.6083   1
   0   6   6 211.280 13.5847  -3
   0   6   6 211.280 13.5847  -2
   0   6   6 211.280 13.5847   1
   0   6   6 160.994 10.0013  -3
   0   6   6 160.994 10.0013   1
   1   6   6 197.285 6.82474  -3
   1   6   6 197.285 6.82474   1
   1   6   6 206.618 8.12663  -2
   1   6   6 206.618 8.12663   1
   1   6   6 252.326 14.4232  -3
   1   6   6 252.326 14.4232  -2
   1   6   6 252.326 14.4232   1
   2   6   6 5299.90 155.977  -3
   2   6   6 5299.90 155.977  -2
   2   6   6 5299.90 155.977   1
   2   6   6 4752.74 98.9751  -3
   2   6   6 4752.74 98.9751   1
   2   6   6 4753.59 117.661  -2
   2   6   6 4753.59 117.661   1
   3   6   6 1423.49 22.3451  -3
   3   6   6 1423.49 22.3451   1
   3   6   6 1551.60 77.3064  -2
   3   6   6 1551.60 77.3064   1
   3   6   6 1650.74 89.8679  -3
   3   6   6 1650.74 89.8679  -2
   3   6   6 1650.74 89.8679   1
   4   6   6 61.9176 4.49793  -3
   4   6   6 61.9176 4.49793   1
   4   6   6 80.5064 6.79688  -2
   4   6   6 80.5064 6.79688   1
   5   6   6 27.6838 5.78337  -3
   5   6   6 27.6838 5.78337   1
   5   6   6 31.6484 10.7696  -2
   5   6   6 31.6484 10.7696   1
   6   6   6 141.420 8.66261  -2
   6   6   6 141.420 8.66261   1
   6   6   6 161.502 7.75458  -3
   6   6   6 161.502 7.75458   1
   7   6   6 445.175 13.3669  -3
   7   6   6 445.175 13.3669   1
   7   6   6 405.318 14.1482  -2
   7   6   6 405.318 14.1482   1
   8   6   6 15.4498 8.96826  -3
   8   6   6 15.4498 8.96826   1
   8   6   6 -9.1322 10.7505  -2
   8   6   6 -9.1322 10.7505   1
   9   6   6 370.901 29.3392  -3
   9   6   6 370.901 29.3392   1
  10   6   6 320.675 10.4923   1
  11   6   6 1299.79 49.4410   1
  12   6   6 31.0781 6.66565   1
  13   6   6 572.436 24.6686   1
   0   7   6 -4.7766 4.66800   1
   1   7   6 30.5563 5.15989  -3
   1   7   6 30.5563 5.15989   1
   1   7   6 34.0540 5.46160  -2
   1   7   6 34.0540 5.46160   1
   2   7   6 388.604 9.09425  -3
   2   7   6 388.604 9.09425   1
   2   7   6 397.955 9.49430  -2
   2   7   6 397.955 9.49430   1
   3   7   6 1295.09 19.8414  -3
   3   7   6 1295.09 19.8414   1
   3   7   6 1277.95 23.9983  -2
   3   7   6 1277.95 23.9983   1
   4   7   6 707.152 12.9841  -3
   4   7   6 707.152 12.9841   1
   4   7   6 761.127 18.0313  -2
   4   7   6 761.127 18.0313   1
   5   7   6 186.867 9.07218  -2
   5   7   6 186.867 9.07218   1
   5   7   6 178.905 7.23390  -3
   5   7   6 178.905 7.23390   1
   6   7   6 255.166 8.71689  -3
   6   7   6 255.166 8.71689   1
   6   7   6 270.210 12.0622  -2
   6   7   6 270.210 12.0622   1
   7   7   6 2141.16 64.6086  -2
   7   7   6 2141.16 64.6086   1
   7   7   6 2186.18 46.7579  -3
   7   7   6 2186.18 46.7579   1
   8   7   6 102.721 12.8389  -3
   8   7   6 102.721 12.8389   1
   8   7   6 121.483 15.2171  -2
   8   7   6 121.483 15.2171   1
   9   7   6 359.681 30.6964  -3
   9   7   6 359.681 30.6964   1
  10   7   6 2.86419 3.61206   1
  11   7   6 396.502 19.0470   1
  12   7   6 11.3812 6.59431   1
   0   8   6 2894.96 53.3259  -3
   0   8   6 2894.96 53.3259   1
   0   8   6 2801.82 137.960  -2
   0   8   6 2801.82 137.960   1
   1   8   6 353.509 7.99157  -3
   1   8   6 353.509 7.99157   1
   1   8   6 365.221 10.7895  -2
   1   8   6 365.221 10.7895   1
   2   8   6 3972.95 50.5491  -3
   2   8   6 3972.95 50.5491   1
   2   8   6 4026.80 98.9521  -2
   2   8   6 4026.80 98.9521   1
   4   8   6 654.690 12.7029  -3
   4   8   6 654.690 12.7029   1
   4   8   6 657.533 19.6915  -2
   4   8   6 657.533 19.6915   1
   5   8   6 163.274 5.50203  -3
   5   8   6 163.274 5.50203   1
   5   8   6 152.967 11.6317  -2
   5   8   6 152.967 11.6317   1
   6   8   6 953.460 31.9219  -2
   6   8   6 953.460 31.9219   1
   6   8   6 985.089 25.1557  -3
   6   8   6 985.089 25.1557   1
   7   8   6 -3.9039 8.04762  -3
   7   8   6 -3.9039 8.04762   1
   7   8   6 -11.862 15.1991  -2
   7   8   6 -11.862 15.1991   1
   8   8   6 10.8735 16.4986  -3
   8   8   6 10.8735 16.4986   1
   9   8   6 36.0022 14.6988  -3
   9   8   6 36.0022 14.6988   1
  10   8   6 8.82293 4.98597   1
  11   8   6 7.20617 4.77181   1
  12   8   6 1.31151 6.61954   1
   0   9   6 -10.438 5.16425   1
   1   9   6 6233.40 100.529  -3
   1   9   6 6233.40 100.529   1
   1   9   6 5809.27 200.909  -2
   1   9   6 5809.27 200.909   1
   2   9   6 331.046 7.12877  -3
   2   9   6 331.046 7.12877   1
   2   9   6 315.431 18.1644  -2
   2   9   6 315.431 18.1644   1
   3   9   6 7457.23 134.025  -3
   3   9   6 7457.23 134.025   1
   3   9   6 7156.58 246.911  -2
   3   9   6 7156.58 246.911   1
   4   9   6 274.033 7.29269  -3
   4   9   6 274.033 7.29269   1
   4   9   6 256.321 25.1780  -2
   4   9   6 256.321 25.1780   1
   5   9   6 16.8609 4.85645  -3
   5   9   6 16.8609 4.85645   1
   5   9   6 63.1045 21.9856  -2
   5   9   6 63.1045 21.9856   1
   6   9   6 46.8562 15.8786  -2
   6   9   6 46.8562 15.8786   1
   6   9   6 15.1586 6.75329  -3
   6   9   6 15.1586 6.75329   1
   7   9   6 948.787 54.7674  -3
   7   9   6 948.787 54.7674   1
   8   9   6 431.649 31.0012  -3
   8   9   6 431.649 31.0012   1
   9   9   6 279.944 21.5068  -2
   9   9   6 279.944 21.5068   1
  10   9   6 5.65734 3.53353   1
  11   9   6 109.489 8.25462   1
  12   9   6 301.428 16.9396   1
   0  10   6 3096.86 56.9444  -3
   0  10   6 3096.86 56.9444   1
   1  10   6 74.6737 5.22046  -3
   1  10   6 74.6737 5.22046   1
   2  10   6 600.904 9.86722  -3
   2  10   6 600.904 9.86722   1
   3  10   6 331.950 7.62824  -3
   3  10   6 331.950 7.62824   1
   4  10   6 8.36783 5.21117  -3
   4  10   6 8.36783 5.21117   1
   5  10   6 77.4640 7.67010  -3
   5  10   6 77.4640 7.67010   1
   5  10   6 60.5806 22.7617  -2
   5  10   6 60.5806 22.7617   1
   6  10   6 244.887 10.6317  -3
   6  10   6 244.887 10.6317   1
   6  10   6 193.494 27.5229  -2
   6  10   6 193.494 27.5229   1
   7  10   6 262.833 19.4761  -3
   7  10   6 262.833 19.4761   1
   8  10   6 26.3234 4.59901   1
   9  10   6 498.295 16.0321   1
  10  10   6 15.6903 4.54219   1
  11  10   6 107.393 6.77978   1
  12  10   6 8.06960 6.88898   1
   0  11   6 4.26572 5.11855   1
   1  11   6 6915.37 93.8861  -3
   1  11   6 6915.37 93.8861   1
   2  11   6 248.281 7.29435  -3
   2  11   6 248.281 7.29435   1
   3  11   6 492.893 9.95962  -3
   3  11   6 492.893 9.95962   1
   4  11   6 653.938 13.0159  -3
   4  11   6 653.938 13.0159   1
   5  11   6 56.9983 10.2899  -3
   5  11   6 56.9983 10.2899   1
   5  11   6 93.7039 25.9185  -2
   5  11   6 93.7039 25.9185   1
   6  11   6 102.412 23.5643  -3
   6  11   6 102.412 23.5643   1
   7  11   6 2494.26 45.3833   1
   8  11   6 11.9092 5.24894   1
   9  11   6 1.86555 4.68497   1
  10  11   6 17.6480 4.98439   1
  11  11   6 53.0055 5.58859   1
  12  11   6 257.370 18.3317   1
   0  12   6 616.022 17.7493  -3
   0  12   6 616.022 17.7493   1
   1  12   6 6848.47 105.605  -3
   1  12   6 6848.47 105.605   1
   2  12   6 1470.96 21.9184  -3
   2  12   6 1470.96 21.9184   1
   3  12   6 18.6028 6.52703  -3
   3  12   6 18.6028 6.52703   1
   4  12   6 71.5351 8.63738  -3
   4  12   6 71.5351 8.63738   1
   5  12   6 139.933 11.3567  -3
   5  12   6 139.933 11.3567   1
   6  12   6 84.7190 6.17299   1
   7  12   6 108.064 6.97381   1
   8  12   6 26.3167 4.44494   1
   9  12   6 24.1754 5.58155   1
  10  12   6 17.2577 5.24275   1
  11  12   6 212.594 9.92250   1
  12  12   6 358.530 16.3230   1
   0  13   6 -1.2666 4.60470   1
   1  13   6 163.723 8.17719  -3
   1  13   6 163.723 8.17719   1
   2  13   6 549.040 12.2813  -3
   2  13   6 549.040 12.2813   1
   3  13   6 522.917 15.7903  -3
   3  13   6 522.917 15.7903   1
   4  13   6 657.573 22.3085  -3
   4  13   6 657.573 22.3085   1
   5  13   6 416.529 26.1903  -3
   5  13   6 416.529 26.1903   1
   6  13   6 755.796 20.5515   1
   7  13   6 1573.90 38.0841   1
   8  13   6 5.75528 4.28966   1
   9  13   6 30.8739 6.08008   1
  10  13   6 73.5409 7.10381   1
  11  13   6 14.7016 5.39760   1
   0  14   6 44.8607 15.7818  -3
   0  14   6 44.8607 15.7818   1
   1  14   6 80.7522 11.4000  -3
   1  14   6 80.7522 11.4000   1
   2  14   6 281.216 11.2631  -3
   2  14   6 281.216 11.2631   1
   3  14   6 8.55512 15.0049  -3
   3  14   6 8.55512 15.0049   1
   4  14   6 94.3615 19.2404  -3
   4  14   6 94.3615 19.2404   1
   5  14   6 84.5710 4.74565   1
   6  14   6 24.4624 4.20881   1
   7  14   6 145.467 8.42753   1
   8  14   6 104.850 7.16906   1
   9  14   6 160.046 10.0002   1
  10  14   6 76.6879 7.92032   1
  11  14   6 20.8500 7.37119   1
   0  15   6 2.84611 4.16660   1
   1  15   6 183.968 14.3451  -3
   1  15   6 183.968 14.3451   1
   2  15   6 584.106 46.2433  -3
   2  15   6 584.106 46.2433   1
   3  15   6 623.562 49.0391  -3
   3  15   6 623.562 49.0391   1
   4  15   6 1702.73 93.1525  -3
   4  15   6 1702.73 93.1525   1
   5  15   6 88.9139 4.98396   1
   6  15   6 45.4894 3.66771   1
   7  15   6 170.861 9.08770   1
   8  15   6 256.728 10.3091   1
   9  15   6 20.4567 4.93796   1
  10  15   6 265.951 12.3324   1
   0  16   6 163.448 7.45090   1
   1  16   6 1086.96 15.2523   1
   2  16   6 41.5189 31.0549  -3
   2  16   6 41.5189 31.0549   1
   3  16   6 105.884 4.65676   1
   4  16   6 253.520 7.58107   1
   5  16   6 484.129 10.8465   1
   6  16   6 334.110 9.11204   1
   7  16   6 244.232 10.6538   1
   8  16   6 211.829 9.90955   1
   9  16   6 398.676 11.3944   1
  10  16   6 17.6984 6.46974   1
   0  17   6 -0.9772 4.32187   1
   1  17   6 441.090 8.59647   1
   2  17   6 136.191 5.62618   1
   3  17   6 201.427 5.97227   1
   4  17   6 245.732 7.32829   1
   5  17   6 414.138 11.0688   1
   6  17   6 90.0012 5.23758   1
   7  17   6 12.4287 6.59614   1
   8  17   6 97.9977 7.69753   1
   9  17   6 301.652 11.4751   1
   0  18   6 376.729 10.8535   1
   1  18   6 41.6848 4.05410   1
   2  18   6 1787.73 26.8888   1
   3  18   6 308.170 7.62239   1
   4  18   6 19.5516 4.26619   1
   5  18   6 8.62412 4.50730   1
   6  18   6 494.850 12.4406   1
   7  18   6 344.010 12.0894   1
   8  18   6 96.5417 7.96086   1
   9  18   6 10.3311 5.68309   1
  10  18   6 67.4421 10.6764   1
   0  19   6 5.42177 4.83123   1
   1  19   6 235.793 7.07290   1
   2  19   6 377.049 8.87541   1
   3  19   6 381.824 8.68441   1
   4  19   6 -0.9014 4.10034   1
   5  19   6 18.8853 5.23100   1
   6  19   6 102.166 5.92120   1
   7  19   6 53.1141 5.74463   1
   8  19   6 95.9527 8.32119   1
   9  19   6 75.7153 9.82513   1
  10  19   6 27.3123 6.36934   1
   0  20   6 70.1320 7.02026   1
   1  20   6 185.790 6.66526   1
   2  20   6 3.21731 4.14956   1
   3  20   6 139.908 6.24652   1
   4  20   6 40.0060 4.81487   1
   5  20   6 24.3912 5.52490   1
   6  20   6 184.271 7.70921   1
   7  20   6 11.2273 3.94376   1
   8  20   6 143.651 10.0168   1
   9  20   6 20.6146 11.4798   1
   0  21   6 -2.2176 5.60623   1
   1  21   6 37.7497 4.93852   1
   2  21   6 329.332 8.84802   1
   3  21   6 70.2870 5.91750   1
   4  21   6 12.5614 4.52595   1
   5  21   6 89.7937 7.23016   1
   6  21   6 59.0604 5.40157   1
   7  21   6 64.4404 5.02818   1
   8  21   6 10.4227 11.7154   1
   0  22   6 8.51383 5.85981   1
   1  22   6 83.6909 5.89534   1
   2  22   6 373.341 10.3064   1
   3  22   6 575.527 14.5512   1
   4  22   6 205.039 8.17408   1
   5  22   6 30.8456 6.14569   1
   6  22   6 9.05783 4.67581   1
   7  22   6 49.5711 4.88018   1
   8  22   6 45.1873 14.7324   1
   0  23   6 -2.3199 7.20876   1
   1  23   6 22.0368 4.94542   1
   2  23   6 66.8987 5.76849   1
   3  23   6 40.9200 6.51560   1
   4  23   6 557.268 13.2880   1
   5  23   6 40.9695 5.90114   1
   6  23   6 24.1610 5.22067   1
   7  23   6 32.2403 5.06364   1
   8  23   6 231.842 22.3661   1
   0  24   6 725.229 26.7360   1
   1  24   6 388.507 10.8458   1
   2  24   6 29.8111 5.21651   1
   3  24   6 745.987 19.8121   1
   4  24   6 58.3118 6.25267   1
   5  24   6 188.264 9.26979   1
   6  24   6 853.580 22.4747   1
   7  24   6 23.7541 6.06466   1
   0  25   6 0.77709 8.24570   1
   1  25   6 10.8312 5.49054   1
   2  25   6 20.5657 5.25345   1
   3  25   6 315.767 12.3787   1
   4  25   6 18.4584 5.87371   1
   5  25   6 106.279 15.9018   1
   6  25   6 90.7669 17.6534   1
   7  25   6 44.6643 15.7184   1
   0  26   6 450.352 20.1493   1
   1  26   6 44.5815 6.34275   1
   2  26   6 9.60711 5.42591   1
   3  26   6 260.752 13.3163   1
   4  26   6 181.044 13.6923   1
   5  26   6 259.961 23.2555   1
   7  26   6 35.7887 15.5706   1
   0  27   6 1.13661 11.7531   1
   1  27   6 315.769 13.6832   1
   2  27   6 59.9212 10.0956   1
   3  27   6 -2.9956 8.03660   1
   4  27   6 485.885 19.9989   1
   0  28   6 132.692 16.7805   1
   1  28   6 81.5090 12.8351   1
   3  28   6 177.695 15.9131   1
   4  28   6 55.0778 10.0921   1
   0  29   6 -4.6001 17.9190   1
   1  29   6 40.1506 15.1103   1
   1  30   6 8.03740 19.6215   1
   1   0   7 3.46883 2.87735   1
   2   0   7 1.19942 2.47657   1
   3   0   7 2.84223 4.15469   1
   4   0   7 4.71417 5.71196   1
   5   0   7 25.9716 4.61954   1
   6   0   7 0.21564 5.95427   1
   7   0   7 3.22747 6.02204   1
   8   0   7 37.0629 5.02191   1
   9   0   7 -1.0704 6.59691   1
  10   0   7 -3.0266 6.40274   1
  11   0   7 3.07137 5.50736   1
   0   1   7 -5.0594 7.07350   1
   1   1   7 1020.22 15.5547  -3
   1   1   7 1020.22 15.5547  -2
   1   1   7 1020.22 15.5547   1
   1   1   7 966.198 13.0601  -3
   1   1   7 966.198 13.0601   1
   2   1   7 343.798 9.08433  -3
   2   1   7 343.798 9.08433  -2
   2   1   7 343.798 9.08433   1
   2   1   7 352.762 5.82674  -3
   2   1   7 352.762 5.82674   1
   2   1   7 319.855 12.7985  -2
   2   1   7 319.855 12.7985   1
   3   1   7 2344.78 68.5464  -2
   3   1   7 2344.78 68.5464   1
   3   1   7 2445.02 56.2579  -3
   3   1   7 2445.02 56.2579   1
   3   1   7 2481.86 62.5772  -3
   3   1   7 2481.86 62.5772  -2
   3   1   7 2481.86 62.5772   1
   4   1   7 967.781 52.4362  -3
   4   1   7 967.781 52.4362  -2
   4   1   7 967.781 52.4362   1
   4   1   7 978.543 36.9974  -2
   4   1   7 978.543 36.9974   1
   4   1   7 981.292 23.8087  -3
   4   1   7 981.292 23.8087   1
   5   1   7 34.9870 7.47572  -2
   5   1   7 34.9870 7.47572   1
   5   1   7 36.6169 4.95861  -3
   5   1   7 36.6169 4.95861   1
   6   1   7 1092.51 29.3287  -3
   6   1   7 1092.51 29.3287   1
   6   1   7 1018.12 31.1746  -2
   6   1   7 1018.12 31.1746   1
   7   1   7 10.8801 5.25654  -2
   7   1   7 10.8801 5.25654   1
   7   1   7 7.73857 7.73673  -3
   7   1   7 7.73857 7.73673   1
   8   1   7 1164.71 61.5650  -2
   8   1   7 1164.71 61.5650   1
   9   1   7 181.118 10.2140   1
  10   1   7 54.6216 4.23602   1
  11   1   7 278.609 18.3687   1
   1   2   7 662.929 14.0499  -3
   1   2   7 662.929 14.0499  -2
   1   2   7 662.929 14.0499   1
   1   2   7 636.102 10.3072  -3
   1   2   7 636.102 10.3072   1
   3   2   7 558.051 11.3524  -3
   3   2   7 558.051 11.3524   1
   3   2   7 608.449 25.9214  -3
   3   2   7 608.449 25.9214  -2
   3   2   7 608.449 25.9214   1
   3   2   7 551.176 15.0395  -2
   3   2   7 551.176 15.0395   1
   4   2   7 50.6955 5.47656  -3
   4   2   7 50.6955 5.47656   1
   4   2   7 45.8144 5.58508  -2
   4   2   7 45.8144 5.58508   1
   4   2   7 41.8939 15.8204  -3
   4   2   7 41.8939 15.8204  -2
   4   2   7 41.8939 15.8204   1
   5   2   7 1057.65 21.4377  -3
   5   2   7 1057.65 21.4377   1
   5   2   7 990.020 26.0061  -2
   5   2   7 990.020 26.0061   1
   6   2   7 120.180 6.72530  -3
   6   2   7 120.180 6.72530   1
   6   2   7 108.284 8.84179  -2
   6   2   7 108.284 8.84179   1
   7   2   7 20.3204 6.73738  -3
   7   2   7 20.3204 6.73738   1
   7   2   7 16.9022 7.27302  -2
   7   2   7 16.9022 7.27302   1
   8   2   7 130.713 8.81680  -2
   8   2   7 130.713 8.81680   1
   9   3   7 587.935 35.8355  -3
   9   2   7 587.935 35.8355  -2
   9   2   7 587.935 35.8355   1
  10   3   7 82.6510 16.1244  -3
  10   2   7 82.6510 16.1244  -2
  10   2   7 82.6510 16.1244   1
  13   1   7 243.503 16.4341  -2
  13   2   7 243.503 16.4341   1
   0   3   7 4.76131 3.62633   1
   1   3   7 578.329 9.78841  -3
   1   3   7 578.329 9.78841   1
   1   3   7 598.348 10.6001  -3
   1   3   7 598.348 10.6001  -2
   1   3   7 598.348 10.6001   1
   2   3   7 1988.63 28.1662  -3
   2   3   7 1988.63 28.1662   1
   2   3   7 2134.10 32.8867  -3
   2   3   7 2134.10 32.8867  -2
   2   3   7 2134.10 32.8867   1
   2   3   7 2034.39 57.6749  -2
   2   3   7 2034.39 57.6749   1
   3   3   7 132.495 9.46604  -3
   3   3   7 132.495 9.46604  -2
   3   3   7 132.495 9.46604   1
   3   3   7 116.180 5.67739  -3
   3   3   7 116.180 5.67739   1
   3   3   7 117.486 5.27725  -2
   3   3   7 117.486 5.27725   1
   4   3   7 3214.59 67.2173  -3
   4   3   7 3214.59 67.2173   1
   4   3   7 3445.81 124.717  -3
   4   3   7 3445.81 124.717  -2
   4   3   7 3445.81 124.717   1
   4   3   7 3345.17 164.728  -2
   4   3   7 3345.17 164.728   1
   5   3   7 247.165 6.60035  -3
   5   3   7 247.165 6.60035   1
   5   3   7 263.136 12.6110  -2
   5   3   7 263.136 12.6110   1
   6   3   7 344.461 9.59028  -3
   6   3   7 344.461 9.59028   1
   6   3   7 323.232 20.8390  -2
   6   3   7 323.232 20.8390   1
   7   3   7 314.708 11.2049  -3
   7   3   7 314.708 11.2049   1
   8   3   7 380.294 18.5373  -2
   8   3   7 380.294 18.5373   1
   9   4   7 141.963 22.3975  -3
   9   3   7 141.963 22.3975  -2
   9   3   7 141.963 22.3975   1
  10   3   7 224.922 11.5797   1
  11   3   7 21.9190 4.91715   1
  13   2   7 14.3572 11.7056  -2
  13   3   7 14.3572 11.7056   1
   0   4   7 534.904 18.7742  -3
   0   4   7 534.904 18.7742   1
   0   4   7 524.390 32.7127  -3
   0   4   7 524.390 32.7127  -2
   0   4   7 524.390 32.7127   1
   1   4   7 1378.99 23.1481  -3
   1   4   7 1378.99 23.1481  -2
   1   4   7 1378.99 23.1481   1
   1   4   7 1340.41 21.3706  -3
   1   4   7 1340.41 21.3706   1
   1   4   7 1400.47 70.2643  -2
   1   4   7 1400.47 70.2643   1
   2   4   7 2402.17 36.9428  -3
   2   4   7 2402.17 36.9428  -2
   2   4   7 2402.17 36.9428   1
   2   4   7 2275.21 35.1451  -3
   2   4   7 2275.21 35.1451   1
   2   4   7 2353.94 81.1670  -2
   2   4   7 2353.94 81.1670   1
   3   4   7 96.7119 5.76579  -3
   3   4   7 96.7119 5.76579   1
   3   4   7 104.627 9.23964  -3
   3   4   7 104.627 9.23964  -2
   3   4   7 104.627 9.23964   1
   3   4   7 119.051 7.41315  -2
   3   4   7 119.051 7.41315   1
   4   4   7 101.761 4.19355  -3
   4   4   7 101.761 4.19355   1
   4   4   7 114.500 6.57548  -2
   4   4   7 114.500 6.57548   1
   4   4   7 120.227 21.7661  -3
   4   4   7 120.227 21.7661  -2
   4   4   7 120.227 21.7661   1
   5   4   7 66.5210 5.55544  -3
   5   4   7 66.5210 5.55544   1
   5   4   7 78.7599 9.51580  -2
   5   4   7 78.7599 9.51580   1
   6   4   7 171.734 7.15984  -3
   6   4   7 171.734 7.15984   1
   6   4   7 162.830 8.03514  -2
   6   4   7 162.830 8.03514   1
   7   4   7 53.9687 7.16080  -3
   7   4   7 53.9687 7.16080   1
   7   4   7 55.2928 8.51796  -2
   7   4   7 55.2928 8.51796   1
   8   4   7 180.697 11.7387  -2
   8   4   7 180.697 11.7387   1
   8   4   7 197.193 18.2548  -3
   8   4   7 197.193 18.2548   1
   9   4   7 587.778 36.2218  -2
   9   4   7 587.778 36.2218   1
  10   4   7 57.8073 5.43971   1
  11   4   7 58.7093 7.39083   1
  12   4   7 62.2753 9.81017   1
  13   3   7 22.5019 13.9520  -2
  13   4   7 22.5019 13.9520   1
   0   5   7 -1.9566 4.49952   1
   1   5   7 610.332 13.9539  -3
   1   5   7 610.332 13.9539  -2
   1   5   7 610.332 13.9539   1
   1   5   7 579.748 11.3205  -3
   1   5   7 579.748 11.3205   1
   1   5   7 613.607 23.9491  -2
   1   5   7 613.607 23.9491   1
   2   5   7 21.0817 4.83501  -3
   2   5   7 21.0817 4.83501   1
   2   5   7 18.7593 8.73462  -3
   2   5   7 18.7593 8.73462  -2
   2   5   7 18.7593 8.73462   1
   2   5   7 34.2497 6.83897  -2
   2   5   7 34.2497 6.83897   1
   3   5   7 96.9624 12.5214  -3
   3   5   7 96.9624 12.5214  -2
   3   5   7 96.9624 12.5214   1
   3   5   7 74.4280 3.80310  -3
   3   5   7 74.4280 3.80310   1
   3   5   7 77.6613 5.90337  -2
   3   5   7 77.6613 5.90337   1
   4   5   7 2205.23 35.6447  -3
   4   5   7 2205.23 35.6447   1
   4   5   7 2223.50 110.204  -2
   4   5   7 2223.50 110.204   1
   5   5   7 1032.21 21.4810  -3
   5   5   7 1032.21 21.4810   1
   5   5   7 1019.32 55.2115  -2
   5   5   7 1019.32 55.2115   1
   6   5   7 8.96958 5.79677  -3
   6   5   7 8.96958 5.79677   1
   6   5   7 14.4831 8.16628  -2
   6   5   7 14.4831 8.16628   1
   7   5   7 274.836 9.19760  -3
   7   5   7 274.836 9.19760   1
   7   5   7 280.086 10.9070  -2
   7   5   7 280.086 10.9070   1
   8   5   7 1220.44 67.7095  -3
   8   5   7 1220.44 67.7095   1
   8   5   7 1070.78 33.9357  -2
   8   5   7 1070.78 33.9357   1
   9   5   7 112.291 13.9357  -2
   9   5   7 112.291 13.9357   1
  10   5   7 60.0317 4.76023   1
  11   5   7 32.5307 6.56860   1
  12   5   7 9.50121 5.67449   1
   1   6   7 8425.38 301.397  -3
   1   6   7 8425.38 301.397   1
   2   6   7 1339.32 33.1812  -3
   2   6   7 1339.32 33.1812  -2
   2   6   7 1339.32 33.1812   1
   2   6   7 1185.83 21.1399  -3
   2   6   7 1185.83 21.1399   1
   2   6   7 1208.75 31.2005  -2
   2   6   7 1208.75 31.2005   1
   3   6   7 1452.31 28.9129  -2
   3   6   7 1452.31 28.9129   1
   3   6   7 1499.69 21.5873  -3
   3   6   7 1499.69 21.5873   1
   4   6   7 573.660 10.9706  -3
   4   6   7 573.660 10.9706   1
   4   6   7 550.044 13.6754  -2
   4   6   7 550.044 13.6754   1
   5   6   7 111.833 5.16187  -3
   5   6   7 111.833 5.16187   1
   5   6   7 110.436 9.07997  -2
   5   6   7 110.436 9.07997   1
   6   6   7 836.383 18.1487  -3
   6   6   7 836.383 18.1487   1
   6   6   7 807.269 23.5162  -2
   6   6   7 807.269 23.5162   1
   7   6   7 87.0119 7.01270  -2
   7   6   7 87.0119 7.01270   1
   7   6   7 93.7007 7.26757  -3
   7   6   7 93.7007 7.26757   1
   8   6   7 58.5255 11.4486  -3
   8   6   7 58.5255 11.4486   1
   8   6   7 36.8592 10.4651  -2
   8   6   7 36.8592 10.4651   1
   9   6   7 93.3317 20.7791  -3
   9   6   7 93.3317 20.7791   1
  10   6   7 65.2167 5.17449   1
  11   6   7 26.2109 6.84763   1
  12   6   7 139.444 10.4363   1
  13   6   7 99.8552 12.6792   1
   0   7   7 2.74235 4.68637   1
   1   7   7 136.232 7.14756  -2
   1   7   7 136.232 7.14756   1
   1   7   7 105.535 5.27321  -3
   1   7   7 105.535 5.27321   1
   2   7   7 2959.40 41.6249  -3
   2   7   7 2959.40 41.6249   1
   2   7   7 2912.50 55.2458  -2
   2   7   7 2912.50 55.2458   1
   3   7   7 1593.16 22.9781  -3
   3   7   7 1593.16 22.9781   1
   3   7   7 1547.11 35.7404  -2
   3   7   7 1547.11 35.7404   1
   5   7   7 117.039 11.4084  -2
   5   7   7 117.039 11.4084   1
   5   7   7 138.043 5.62111  -3
   5   7   7 138.043 5.62111   1
   6   7   7 95.7015 6.95895  -3
   6   7   7 95.7015 6.95895   1
   6   7   7 90.4964 9.36008  -2
   6   7   7 90.4964 9.36008   1
   7   7   7 428.675 13.9930  -3
   7   7   7 428.675 13.9930   1
   7   7   7 414.978 17.9579  -2
   7   7   7 414.978 17.9579   1
   8   7   7 95.5338 12.7584  -3
   8   7   7 95.5338 12.7584   1
   8   7   7 114.516 22.6481  -2
   8   7   7 114.516 22.6481   1
   9   7   7 49.8294 11.4212  -3
   9   7   7 49.8294 11.4212   1
  10   7   7 1.86897 3.94396   1
  11   7   7 66.0713 8.48870   1
  12   7   7 138.384 11.0375   1
   0   8   7 993.145 19.2506  -3
   0   8   7 993.145 19.2506   1
   0   8   7 914.865 51.0814  -2
   0   8   7 914.865 51.0814   1
   1   8   7 18.8666 5.11275  -3
   1   8   7 18.8666 5.11275   1
   1   8   7 38.2930 7.64443  -2
   1   8   7 38.2930 7.64443   1
   2   8   7 298.486 6.68765  -3
   2   8   7 298.486 6.68765   1
   2   8   7 297.745 11.4573  -2
   2   8   7 297.745 11.4573   1
   3   8   7 1127.76 16.4487  -3
   3   8   7 1127.76 16.4487   1
   3   8   7 1089.90 26.0671  -2
   3   8   7 1089.90 26.0671   1
   4   8   7 1735.23 27.3824  -3
   4   8   7 1735.23 27.3824   1
   4   8   7 1724.67 51.7343  -2
   4   8   7 1724.67 51.7343   1
   5   8   7 39.3322 10.9118  -2
   5   8   7 39.3322 10.9118   1
   5   8   7 35.6666 5.20885  -3
   5   8   7 35.6666 5.20885   1
   6   8   7 634.446 23.4206  -2
   6   8   7 634.446 23.4206   1
   6   8   7 609.132 16.0353  -3
   6   8   7 609.132 16.0353   1
   7   8   7 7.00262 9.19434  -3
   7   8   7 7.00262 9.19434   1
   7   8   7 3.11633 15.7010  -2
   7   8   7 3.11633 15.7010   1
   8   8   7 1199.48 47.7409  -3
   8   8   7 1199.48 47.7409   1
   9   8   7 20.8625 13.1261  -2
   9   8   7 20.8625 13.1261   1
  10   8   7 25.3908 3.72933   1
  11   8   7 5.46033 4.83736   1
  12   8   7 82.3831 10.2361   1
   0   9   7 -8.1601 5.02289   1
   1   9   7 193.196 6.16355  -3
   1   9   7 193.196 6.16355   1
   1   9   7 196.020 15.6252  -2
   1   9   7 196.020 15.6252   1
   2   9   7 96.0550 5.10909  -3
   2   9   7 96.0550 5.10909   1
   2   9   7 145.578 14.4617  -2
   2   9   7 145.578 14.4617   1
   3   9   7 5665.72 78.9918  -3
   3   9   7 5665.72 78.9918   1
   3   9   7 5805.08 201.167  -2
   3   9   7 5805.08 201.167   1
   4   9   7 279.517 6.35632  -3
   4   9   7 279.517 6.35632   1
   5   9   7 160.975 6.37012  -3
   5   9   7 160.975 6.37012   1
   5   9   7 206.562 26.8340  -2
   5   9   7 206.562 26.8340   1
   6   9   7 1051.28 24.8061  -3
   6   9   7 1051.28 24.8061   1
   6   9   7 1039.13 43.4290  -2
   6   9   7 1039.13 43.4290   1
   7   9   7 214.769 17.6293  -3
   7   9   7 214.769 17.6293   1
   7   9   7 209.877 28.1725  -2
   7   9   7 209.877 28.1725   1
   8   9   7 848.934 21.6155   1
   9   9   7 7.98446 14.0703  -2
   9   9   7 7.98446 14.0703   1
  10   9   7 115.926 7.08222   1
  11   9   7 11.3297 5.28757   1
  12   9   7 5.18558 7.24378   1
   0  10   7 3413.34 66.8630  -3
   0  10   7 3413.34 66.8630   1
   1  10   7 64.0783 5.75901  -3
   1  10   7 64.0783 5.75901   1
   2  10   7 2745.11 36.8350  -3
   2  10   7 2745.11 36.8350   1
   3  10   7 3630.25 48.2776  -3
   3  10   7 3630.25 48.2776   1
   4  10   7 57.9527 5.85423  -3
   4  10   7 57.9527 5.85423   1
   5  10   7 66.3050 6.49037  -3
   5  10   7 66.3050 6.49037   1
   5  10   7 122.147 24.6135  -2
   5  10   7 122.147 24.6135   1
   6  10   7 211.941 28.3244  -2
   6  10   7 211.941 28.3244   1
   6  10   7 195.135 12.4003  -3
   6  10   7 195.135 12.4003   1
   7  10   7 76.0275 21.8431  -3
   7  10   7 76.0275 21.8431   1
   8  10   7 153.104 8.75455   1
   9  10   7 31.3965 5.23769   1
  10  10   7 53.5401 5.82831   1
  11  10   7 23.2794 4.71717   1
  12  10   7 266.725 18.5916   1
   0  11   7 -3.3271 5.63138   1
   1  11   7 467.852 10.7158  -3
   1  11   7 467.852 10.7158   1
   2  11   7 129.815 6.40207  -3
   2  11   7 129.815 6.40207   1
   3  11   7 32.7122 5.68180  -3
   3  11   7 32.7122 5.68180   1
   4  11   7 534.770 12.6495  -3
   4  11   7 534.770 12.6495   1
   5  11   7 366.181 16.0490  -3
   5  11   7 366.181 16.0490   1
   6  11   7 851.770 37.6244  -3
   6  11   7 851.770 37.6244   1
   7  11   7 1491.55 84.8793  -3
   7  11   7 1491.55 84.8793   1
   8  11   7 31.3149 5.81271   1
   9  11   7 7.65056 4.87835   1
  10  11   7 969.044 27.5981   1
  11  11   7 69.2864 6.39403   1
  12  11   7 512.345 30.6486   1
   0  12   7 172.043 11.1182  -3
   0  12   7 172.043 11.1182   1
   1  12   7 893.602 16.9771  -3
   1  12   7 893.602 16.9771   1
   2  12   7 14.1703 6.52327  -3
   2  12   7 14.1703 6.52327   1
   3  12   7 887.383 15.1792  -3
   3  12   7 887.383 15.1792   1
   4  12   7 411.234 14.0514  -3
   4  12   7 411.234 14.0514   1
   5  12   7 516.508 19.8226  -3
   5  12   7 516.508 19.8226   1
   6  12   7 119.789 7.82805   1
   7  12   7 173.983 8.40989   1
   8  12   7 13.4249 4.37616   1
   9  12   7 251.012 11.1685   1
  10  12   7 772.590 22.9761   1
  11  12   7 31.5274 5.44555   1
  12  12   7 358.680 22.7005   1
   0  13   7 -2.5286 5.03763   1
   1  13   7 17.3060 8.94763  -3
   1  13   7 17.3060 8.94763   1
   2  13   7 257.724 9.11375  -3
   2  13   7 257.724 9.11375   1
   3  13   7 73.8842 10.2892  -3
   3  13   7 73.8842 10.2892   1
   4  13   7 63.5224 11.6963  -3
   4  13   7 63.5224 11.6963   1
   5  13   7 240.555 22.2236  -3
   5  13   7 240.555 22.2236   1
   6  13   7 1076.28 27.4950   1
   7  13   7 1146.05 28.7532   1
   8  13   7 147.140 7.74422   1
   9  13   7 246.720 11.4006   1
  10  13   7 574.085 18.6989   1
  11  13   7 134.091 8.77479   1
   0  14   7 183.347 14.8171  -3
   0  14   7 183.347 14.8171   1
   1  14   7 180.492 11.4761  -3
   1  14   7 180.492 11.4761   1
   2  14   7 744.381 19.5734  -3
   2  14   7 744.381 19.5734   1
   3  14   7 347.101 17.1895  -3
   3  14   7 347.101 17.1895   1
   4  14   7 756.793 35.9525  -3
   4  14   7 756.793 35.9525   1
   5  14   7 4607.08 76.9762   1
   6  14   7 22.5320 3.35579   1
   7  14   7 249.940 10.3149   1
   8  14   7 56.5720 5.94248   1
   9  14   7 60.0258 7.08548   1
  10  14   7 14.3867 5.84588   1
  11  14   7 113.967 11.8857   1
   0  15   7 9.21034 5.31145   1
   1  15   7 115.912 15.3231  -3
   1  15   7 115.912 15.3231   1
   2  15   7 69.3465 21.9118  -3
   2  15   7 69.3465 21.9118   1
   3  15   7 86.7880 32.3562  -3
   3  15   7 86.7880 32.3562   1
   4  15   7 696.294 48.1215  -3
   4  15   7 696.294 48.1215   1
   5  15   7 3794.66 68.1222   1
   6  15   7 82.7585 4.50990   1
   7  15   7 87.8068 7.25103   1
   8  15   7 380.146 12.9228   1
   9  15   7 136.277 7.70841   1
  10  15   7 291.454 12.9941   1
   0  16   7 778.134 56.6265  -3
   0  16   7 778.134 56.6265   1
   1  16   7 863.049 12.6451   1
   2  16   7 18.0878 3.41327   1
   3  16   7 1288.74 19.1025   1
   4  16   7 773.657 14.9387   1
   5  16   7 78.5926 5.20322   1
   6  16   7 1179.02 24.4919   1
   7  16   7 170.045 9.48193   1
   8  16   7 125.446 8.32504   1
   9  16   7 72.6475 6.60672   1
  10  16   7 45.6443 7.31461   1
   0  17   7 -0.5741 5.02336   1
   1  17   7 1883.20 26.2359   1
   2  17   7 356.976 8.12283   1
   3  17   7 3017.49 43.1285   1
   4  17   7 372.531 9.86161   1
   5  17   7 536.324 13.6999   1
   6  17   7 101.830 5.48592   1
   7  17   7 318.400 12.5716   1
   8  17   7 6.20371 5.42435   1
   9  17   7 72.4024 6.79070   1
   0  18   7 139.398 8.32612   1
   1  18   7 21.8441 3.90923   1
   2  18   7 591.283 11.1795   1
   3  18   7 84.0859 4.70568   1
   4  18   7 9.70091 4.28674   1
   5  18   7 110.626 6.81617   1
   6  18   7 43.0335 4.48958   1
   7  18   7 433.952 14.0084   1
   8  18   7 40.2343 6.55414   1
   9  18   7 90.4990 7.74320   1
  10  18   7 177.379 14.9667   1
   0  19   7 -4.0233 5.79777   1
   1  19   7 304.538 7.88397   1
   2  19   7 72.6191 4.90422   1
   3  19   7 332.065 8.02966   1
   4  19   7 114.877 6.21559   1
   5  19   7 15.4444 5.32161   1
   6  19   7 40.0253 4.68030   1
   7  19   7 322.107 12.1152   1
   8  19   7 69.2424 7.50402   1
   9  19   7 253.337 14.6727   1
  10  19   7 66.8881 7.97696   1
   0  20   7 18.9594 6.44152   1
   1  20   7 413.607 9.52252   1
   2  20   7 16.9846 4.43327   1
   3  20   7 120.256 5.61658   1
   4  20   7 129.488 6.73973   1
   5  20   7 150.141 8.41798   1
   6  20   7 260.776 8.97354   1
   7  20   7 3.47065 3.60610   1
   8  20   7 32.8133 6.89426   1
   9  20   7 14.8625 13.1368   1
   0  21   7 7.56596 6.62600   1
   1  21   7 225.369 7.95463   1
   2  21   7 27.3188 4.53864   1
   3  21   7 67.8340 4.86005   1
   4  21   7 56.9966 5.42091   1
   5  21   7 83.2015 7.33680   1
   6  21   7 70.5017 5.79410   1
   7  21   7 72.1346 5.20036   1
   8  21   7 16.2245 12.3977   1
   0  22   7 2.05564 6.85610   1
   1  22   7 13.5326 4.73308   1
   2  22   7 167.456 7.68045   1
   3  22   7 110.480 6.08434   1
   4  22   7 119.449 6.63482   1
   5  22   7 3.83256 5.63891   1
   6  22   7 29.4595 4.95693   1
   7  22   7 231.941 8.23606   1
   8  22   7 17.9825 13.2611   1
   0  23   7 -0.4864 7.56776   1
   1  23   7 588.229 13.6169   1
   2  23   7 15.9253 5.07609   1
   3  23   7 64.6221 6.12618   1
   4  23   7 40.6200 5.34728   1
   5  23   7 22.2114 6.11913   1
   6  23   7 100.094 6.72418   1
   7  23   7 22.1063 4.99503   1
   8  23   7 92.4559 16.5353   1
   0  24   7 96.6643 11.1302   1
   1  24   7 15.2467 5.08776   1
   2  24   7 15.3691 5.21710   1
   3  24   7 518.311 15.6748   1
   4  24   7 92.4979 7.15138   1
   5  24   7 91.8980 7.88781   1
   6  24   7 85.6227 8.31118   1
   7  24   7 88.0100 7.91253   1
   0  25   7 -2.7953 8.28242   1
   1  25   7 96.0768 7.19092   1
   2  25   7 96.9466 6.78678   1
   3  25   7 154.196 9.64445   1
   4  25   7 147.695 11.5806   1
   5  25   7 69.6195 14.8904   1
   6  25   7 118.237 18.1358   1
   7  25   7 33.5340 16.4743   1
   0  26   7 13.1101 9.15881   1
   1  26   7 13.0191 5.85750   1
   2  26   7 0.38974 5.54372   1
   3  26   7 53.9110 9.14884   1
   4  26   7 462.154 19.3922   1
   5  26   7 166.675 21.0264   1
   7  26   7 66.9236 16.7395   1
   0  27   7 -0.3160 10.9769   1
   1  27   7 111.702 10.8106   1
   2  27   7 76.2464 11.2861   1
   3  27   7 33.2834 8.84644   1
   4  27   7 540.311 21.2953   1
   0  28   7 31.4441 12.3644   1
   1  28   7 20.2192 11.1347   1
   3  28   7 213.401 19.1417   1
   4  28   7 85.6307 10.7416   1
   0  29   7 -19.377 18.3036   1
   1  29   7 202.378 20.6991   1
   1  30   7 35.2015 24.3593   1
   1   0   8 164.996 5.73885  -3
   1   0   8 164.996 5.73885   1
   1   0   8 175.394 6.75962  -3
   1   0   8 175.394 6.75962  -2
   1   0   8 175.394 6.75962   1
   3   0   8 211.626 6.12463  -3
   3   0   8 211.626 6.12463   1
   3   0   8 203.460 10.2410  -2
   3   0   8 203.460 10.2410   1
   3   0   8 205.596 11.9486  -3
   3   0   8 205.596 11.9486  -2
   3   0   8 205.596 11.9486   1
   5   0   8 434.423 13.3134  -3
   5   0   8 434.423 13.3134   1
   5   0   8 391.168 24.2926  -2
   5   0   8 391.168 24.2926   1
   6   0   8 1352.17 41.4618  -3
   6   0   8 1352.17 41.4618   1
   6   0   8 1117.04 59.2196  -2
   6   0   8 1117.04 59.2196   1
   8   0   8 370.243 23.5513  -2
   8   0   8 370.243 23.5513   1
   9   0   8 289.755 13.3383   1
  10   0   8 86.3604 11.2648   1
   0   1   8 -3.6824 7.67624   1
   1   1   8 268.793 4.98908  -3
   1   1   8 268.793 4.98908   1
   1   1   8 290.994 6.06447  -3
   1   1   8 290.994 6.06447  -2
   1   1   8 290.994 6.06447   1
   2   1   8 622.034 13.6885  -3
   2   1   8 622.034 13.6885  -2
   2   1   8 622.034 13.6885   1
   2   1   8 567.278 8.51854  -3
   2   1   8 567.278 8.51854   1
   3   1   8 1213.50 18.8441  -3
   3   1   8 1213.50 18.8441   1
   3   1   8 1224.03 37.8613  -3
   3   1   8 1224.03 37.8613  -2
   3   1   8 1224.03 37.8613   1
   3   1   8 1192.17 35.9639  -2
   3   1   8 1192.17 35.9639   1
   4   1   8 203.048 8.75861  -2
   4   1   8 203.048 8.75861   1
   4   1   8 201.476 5.83325  -3
   4   1   8 201.476 5.83325   1
   4   1   8 192.392 18.8950  -3
   4   1   8 192.392 18.8950  -2
   4   1   8 192.392 18.8950   1
   5   1   8 47.9717 4.45279  -3
   5   1   8 47.9717 4.45279   1
   5   1   8 43.9258 8.32088  -2
   5   1   8 43.9258 8.32088   1
   6   1   8 1112.29 41.8797  -2
   6   1   8 1112.29 41.8797   1
   6   1   8 1140.19 27.4442  -3
   6   1   8 1140.19 27.4442   1
   7   1   8 92.1833 9.45105  -3
   7   1   8 92.1833 9.45105   1
   7   1   8 83.8255 8.24543  -2
   7   1   8 83.8255 8.24543   1
   8   1   8 300.583 14.1551  -2
   8   1   8 300.583 14.1551   1
   9   1   8 37.6638 9.48434  -2
   9   1   8 37.6638 9.48434   1
  10   2   8 90.1421 14.9717  -3
  10   1   8 90.1421 14.9717  -2
  10   1   8 90.1421 14.9717   1
  11   1   8 37.6137 6.95633   1
   0   2   8 57.8325 6.82647  -3
   0   2   8 57.8325 6.82647   1
   1   2   8 767.225 14.1429  -3
   1   2   8 767.225 14.1429  -2
   1   2   8 767.225 14.1429   1
   1   2   8 727.811 11.7477  -3
   1   2   8 727.811 11.7477   1
   2   2   8 271.873 5.14775  -3
   2   2   8 271.873 5.14775   1
   2   2   8 280.792 8.25296  -3
   2   2   8 280.792 8.25296  -2
   2   2   8 280.792 8.25296   1
   2   2   8 264.279 9.24191  -2
   2   2   8 264.279 9.24191   1
   3   2   8 570.788 10.2316  -3
   3   2   8 570.788 10.2316   1
   3   2   8 607.443 21.1536  -3
   3   2   8 607.443 21.1536  -2
   3   2   8 607.443 21.1536   1
   3   2   8 569.087 15.2804  -2
   3   2   8 569.087 15.2804   1
   4   2   8 1518.49 27.8938  -3
   4   2   8 1518.49 27.8938   1
   4   2   8 1499.22 38.8698  -2
   4   2   8 1499.22 38.8698   1
   4   2   8 1605.12 59.8834  -3
   4   2   8 1605.12 59.8834  -2
   4   2   8 1605.12 59.8834   1
   5   2   8 1489.64 44.3434  -2
   5   2   8 1489.64 44.3434   1
   5   2   8 1562.04 28.7826  -3
   5   2   8 1562.04 28.7826   1
   5   2   8 1450.95 77.0733  -3
   5   2   8 1450.95 77.0733  -2
   5   2   8 1450.95 77.0733   1
   6   2   8 101.853 9.61582  -2
   6   2   8 101.853 9.61582   1
   6   2   8 112.748 5.61630  -3
   6   2   8 112.748 5.61630   1
   7   2   8 141.443 8.13596  -2
   7   2   8 141.443 8.13596   1
   7   2   8 153.061 10.9523  -3
   7   2   8 153.061 10.9523   1
   8   2   8 814.886 25.5275  -2
   8   2   8 814.886 25.5275   1
   9   2   8 81.1159 9.44182  -2
   9   2   8 81.1159 9.44182   1
  10   3   8 200.938 19.8546  -3
  10   2   8 200.938 19.8546  -2
  10   2   8 200.938 19.8546   1
  13   1   8 69.2295 11.9689  -2
  13   2   8 69.2295 11.9689   1
   0   3   8 -3.0777 3.60688   1
   1   3   8 864.983 15.8280  -3
   1   3   8 864.983 15.8280  -2
   1   3   8 864.983 15.8280   1
   1   3   8 803.830 12.3377  -3
   1   3   8 803.830 12.3377   1
   2   3   8 3038.69 46.4609  -3
   2   3   8 3038.69 46.4609   1
   2   3   8 3367.24 56.9012  -3
   2   3   8 3367.24 56.9012  -2
   2   3   8 3367.24 56.9012   1
   2   3   8 3261.69 158.406  -2
   2   3   8 3261.69 158.406   1
   3   3   8 7050.69 356.701  -3
   3   3   8 7050.69 356.701   1
   4   3   8 2660.58 51.5961  -3
   4   3   8 2660.58 51.5961   1
   4   3   8 2803.61 102.315  -3
   4   3   8 2803.61 102.315  -2
   4   3   8 2803.61 102.315   1
   4   3   8 2766.80 98.5597  -2
   4   3   8 2766.80 98.5597   1
   5   3   8 385.820 9.74901  -3
   5   3   8 385.820 9.74901   1
   5   3   8 365.592 16.1654  -2
   5   3   8 365.592 16.1654   1
   6   3   8 692.951 15.0885  -3
   6   3   8 692.951 15.0885   1
   6   3   8 680.652 27.5346  -2
   6   3   8 680.652 27.5346   1
   7   3   8 233.779 11.4708  -3
   7   3   8 233.779 11.4708   1
   7   3   8 230.118 12.8355  -2
   7   3   8 230.118 12.8355   1
   8   3   8 93.4189 8.51844  -2
   8   3   8 93.4189 8.51844   1
   9   4   8 818.142 48.6486  -3
   9   3   8 818.142 48.6486  -2
   9   3   8 818.142 48.6486   1
  10   4   8 -13.561 17.7673  -3
  10   3   8 -13.561 17.7673  -2
  10   3   8 -13.561 17.7673   1
  11   3   8 127.776 12.0887   1
  13   2   8 140.727 16.1123  -2
  13   3   8 140.727 16.1123   1
   3   4   8 3169.60 57.0371  -3
   3   4   8 3169.60 57.0371   1
   3   4   8 3253.34 68.2799  -3
   3   4   8 3253.34 68.2799  -2
   3   4   8 3253.34 68.2799   1
   3   4   8 3196.91 78.7579  -2
   3   4   8 3196.91 78.7579   1
   4   4   8 404.347 8.16564  -3
   4   4   8 404.347 8.16564   1
   4   4   8 397.254 13.7403  -2
   4   4   8 397.254 13.7403   1
   4   4   8 465.152 33.3581  -3
   4   4   8 465.152 33.3581  -2
   4   4   8 465.152 33.3581   1
   5   4   8 773.945 16.6866  -3
   5   4   8 773.945 16.6866   1
   5   4   8 753.933 42.6440  -2
   5   4   8 753.933 42.6440   1
   6   4   8 63.3887 5.72412  -3
   6   4   8 63.3887 5.72412   1
   6   4   8 48.2731 8.98204  -2
   6   4   8 48.2731 8.98204   1
   7   4   8 272.179 19.2293  -2
   7   4   8 272.179 19.2293   1
   7   4   8 301.628 9.40654  -3
   7   4   8 301.628 9.40654   1
   8   4   8 578.132 35.0411  -3
   8   4   8 578.132 35.0411   1
   8   4   8 625.652 26.0431  -2
   8   4   8 625.652 26.0431   1
   9   4   8 671.364 26.3630   1
  10   4   8 70.7059 5.07417   1
  11   4   8 24.1583 6.18859   1
  12   4   8 119.144 11.8321   1
  13   3   8 80.6842 16.4075  -2
  13   4   8 80.6842 16.4075   1
   0   5   8 3.64825 4.74797   1
   1   5   8 1613.94 32.0292  -3
   1   5   8 1613.94 32.0292  -2
   1   5   8 1613.94 32.0292   1
   1   5   8 1506.90 23.9840  -3
   1   5   8 1506.90 23.9840   1
   1   5   8 1476.76 52.4685  -2
   1   5   8 1476.76 52.4685   1
   2   5   8 2310.47 66.0536  -2
   2   5   8 2310.47 66.0536   1
   2   5   8 2381.68 40.6869  -3
   2   5   8 2381.68 40.6869   1
   2   5   8 2474.33 52.8147  -3
   2   5   8 2474.33 52.8147  -2
   2   5   8 2474.33 52.8147   1
   3   5   8 2141.61 53.6043  -2
   3   5   8 2141.61 53.6043   1
   3   5   8 2134.57 31.3303  -3
   3   5   8 2134.57 31.3303   1
   3   5   8 2307.81 49.3963  -3
   3   5   8 2307.81 49.3963  -2
   3   5   8 2307.81 49.3963   1
   4   5   8 2807.49 45.0736  -3
   4   5   8 2807.49 45.0736   1
   4   5   8 2658.17 76.5585  -2
   4   5   8 2658.17 76.5585   1
   5   5   8 312.013 7.44852  -3
   5   5   8 312.013 7.44852   1
   5   5   8 309.481 22.6092  -2
   5   5   8 309.481 22.6092   1
   6   5   8 6.74548 8.77017  -2
   6   5   8 6.74548 8.77017   1
   6   5   8 -12.731 5.46026  -3
   6   5   8 -12.731 5.46026   1
   7   5   8 31.0368 9.13567  -2
   7   5   8 31.0368 9.13567   1
   7   5   8 50.9501 6.61661  -3
   7   5   8 50.9501 6.61661   1
   8   5   8 371.443 12.7726  -2
   8   5   8 371.443 12.7726   1
   8   5   8 354.426 13.0468  -3
   8   5   8 354.426 13.0468   1
   9   5   8 184.438 12.5952  -2
   9   5   8 184.438 12.5952   1
  10   5   8 249.842 9.08994   1
  11   5   8 135.900 10.6634   1
  12   5   8 2.22284 5.65323   1
  13   5   8 120.467 12.4478   1
   0   6   8 1087.04 26.9633  -3
   0   6   8 1087.04 26.9633   1
   0   6   8 1170.46 63.3315  -3
   0   6   8 1170.46 63.3315  -2
   0   6   8 1170.46 63.3315   1
   1   6   8 296.120 8.46590  -3
   1   6   8 296.120 8.46590   1
   1   6   8 316.064 16.2601  -3
   1   6   8 316.064 16.2601  -2
   1   6   8 316.064 16.2601   1
   1   6   8 291.248 14.7832  -2
   1   6   8 291.248 14.7832   1
   2   6   8 2814.81 70.3268  -2
   2   6   8 2814.81 70.3268   1
   2   6   8 2855.31 48.5782  -3
   2   6   8 2855.31 48.5782   1
   2   6   8 3110.84 65.5047  -3
   2   6   8 3110.84 65.5047  -2
   2   6   8 3110.84 65.5047   1
   3   6   8 205.268 5.15501  -3
   3   6   8 205.268 5.15501   1
   3   6   8 211.077 7.00355  -2
   3   6   8 211.077 7.00355   1
   3   6   8 212.432 28.4938  -3
   3   6   8 212.432 28.4938  -2
   3   6   8 212.432 28.4938   1
   4   6   8 3505.93 53.3414  -3
   4   6   8 3505.93 53.3414   1
   4   6   8 3443.55 78.2619  -2
   4   6   8 3443.55 78.2619   1
   5   6   8 114.292 5.38134  -3
   5   6   8 114.292 5.38134   1
   5   6   8 79.3944 20.8249  -2
   5   6   8 79.3944 20.8249   1
   6   6   8 88.9838 6.56735  -3
   6   6   8 88.9838 6.56735   1
   6   6   8 101.705 12.6262  -2
   6   6   8 101.705 12.6262   1
   7   6   8 -7.4317 6.81202  -3
   7   6   8 -7.4317 6.81202   1
   7   6   8 4.87108 7.31729  -2
   7   6   8 4.87108 7.31729   1
   8   6   8 58.0233 9.86508  -2
   8   6   8 58.0233 9.86508   1
   8   6   8 52.6035 11.6083  -3
   8   6   8 52.6035 11.6083   1
   9   6   8 33.7626 9.65737  -2
   9   6   8 33.7626 9.65737   1
  10   6   8 2.20493 3.77456   1
  11   6   8 203.023 9.69799   1
  12   6   8 8.41067 6.35806   1
  13   6   8 324.261 21.9039   1
   0   7   8 -6.0357 4.21071   1
   1   7   8 3121.62 44.6020  -3
   1   7   8 3121.62 44.6020   1
   1   7   8 3128.09 89.1704  -2
   1   7   8 3128.09 89.1704   1
   2   7   8 7198.32 147.484  -3
   2   7   8 7198.32 147.484   1
   2   7   8 7077.49 245.822  -2
   2   7   8 7077.49 245.822   1
   3   7   8 802.333 12.5752  -3
   3   7   8 802.333 12.5752   1
   3   7   8 837.976 20.8319  -2
   3   7   8 837.976 20.8319   1
   4   7   8 445.673 12.3743  -2
   4   7   8 445.673 12.3743   1
   4   7   8 421.480 8.63350  -3
   4   7   8 421.480 8.63350   1
   5   7   8 1178.06 29.3587  -2
   5   7   8 1178.06 29.3587   1
   5   7   8 1209.35 21.9485  -3
   5   7   8 1209.35 21.9485   1
   6   7   8 313.164 13.0527  -2
   6   7   8 313.164 13.0527   1
   6   7   8 316.854 9.95208  -3
   6   7   8 316.854 9.95208   1
   7   7   8 1266.76 28.6244  -3
   7   7   8 1266.76 28.6244   1
   7   7   8 1195.14 26.9790  -2
   7   7   8 1195.14 26.9790   1
   8   7   8 205.857 12.7241  -3
   8   7   8 205.857 12.7241   1
   8   7   8 180.212 25.6240  -2
   8   7   8 180.212 25.6240   1
   9   7   8 98.7961 12.1706  -2
   9   7   8 98.7961 12.1706   1
   9   7   8 119.298 23.3428  -3
   9   7   8 119.298 23.3428   1
  10   7   8 8.88993 5.04538   1
  11   7   8 29.7959 5.35731   1
  12   7   8 80.4838 10.0474   1
   1   8   8 28.3850 5.14361  -3
   1   8   8 28.3850 5.14361   1
   1   8   8 37.0605 8.63128  -2
   1   8   8 37.0605 8.63128   1
   2   8   8 13.7645 7.30110  -2
   2   8   8 13.7645 7.30110   1
   2   8   8 10.7089 4.27725  -3
   2   8   8 10.7089 4.27725   1
   3   8   8 183.332 9.89891  -2
   3   8   8 183.332 9.89891   1
   3   8   8 161.644 5.35775  -3
   3   8   8 161.644 5.35775   1
   4   8   8 1087.97 18.0402  -3
   4   8   8 1087.97 18.0402   1
   4   8   8 1093.73 25.0923  -2
   4   8   8 1093.73 25.0923   1
   5   8   8 61.3896 5.31260  -3
   5   8   8 61.3896 5.31260   1
   5   8   8 105.104 12.5918  -2
   5   8   8 105.104 12.5918   1
   6   8   8 823.516 29.3066  -2
   6   8   8 823.516 29.3066   1
   6   8   8 822.598 17.3414  -3
   6   8   8 822.598 17.3414   1
   7   8   8 921.670 55.5840  -2
   7   8   8 921.670 55.5840   1
   7   8   8 970.790 32.5285  -3
   7   8   8 970.790 32.5285   1
   8   8   8 117.807 15.2466  -3
   8   8   8 117.807 15.2466   1
   8   8   8 66.4969 23.5513  -2
   8   8   8 66.4969 23.5513   1
   9   8   8 141.299 24.6312  -3
   9   8   8 141.299 24.6312   1
   9   8   8 105.678 15.8882  -2
   9   8   8 105.678 15.8882   1
  10   8   8 9.23965 3.50545   1
  11   8   8 64.5557 6.92861   1
  12   8   8 3.08591 4.69424   1
   0   9   8 -5.1201 4.63941   1
   1   9   8 169.567 5.90489  -3
   1   9   8 169.567 5.90489   1
   1   9   8 184.934 15.5663  -2
   1   9   8 184.934 15.5663   1
   2   9   8 200.768 5.86674  -3
   2   9   8 200.768 5.86674   1
   2   9   8 211.124 16.0802  -2
   2   9   8 211.124 16.0802   1
   3   9   8 3522.24 46.4312  -3
   3   9   8 3522.24 46.4312   1
   3   9   8 3506.60 101.998  -2
   3   9   8 3506.60 101.998   1
   4   9   8 29.7456 4.61808  -3
   4   9   8 29.7456 4.61808   1
   4   9   8 37.4653 10.6241  -2
   4   9   8 37.4653 10.6241   1
   5   9   8 62.9290 5.94964  -3
   5   9   8 62.9290 5.94964   1
   5   9   8 73.4840 15.4439  -2
   5   9   8 73.4840 15.4439   1
   6   9   8 328.107 21.9219  -2
   6   9   8 328.107 21.9219   1
   6   9   8 350.493 11.3562  -3
   6   9   8 350.493 11.3562   1
   7   9   8 129.323 11.1398  -3
   7   9   8 129.323 11.1398   1
   7   9   8 179.619 27.4640  -2
   7   9   8 179.619 27.4640   1
   8   9   8 81.6629 5.99993   1
   9   9   8 22.8317 5.03929   1
  10   9   8 85.6297 6.74060   1
  11   9   8 36.4542 6.21988   1
  12   9   8 42.9462 6.81334   1
   0  10   8 877.575 20.3010  -3
   0  10   8 877.575 20.3010   1
   1  10   8 999.818 14.6991  -3
   1  10   8 999.818 14.6991   1
   2  10   8 802.213 12.6641  -3
   2  10   8 802.213 12.6641   1
   3  10   8 126.815 5.70696  -3
   3  10   8 126.815 5.70696   1
   3  10   8 107.345 19.6604  -2
   3  10   8 107.345 19.6604   1
   4  10   8 218.298 6.69119  -3
   4  10   8 218.298 6.69119   1
   5  10   8 237.164 7.97287  -3
   5  10   8 237.164 7.97287   1
   5  10   8 255.210 30.2100  -2
   5  10   8 255.210 30.2100   1
   6  10   8 137.827 10.8160  -3
   6  10   8 137.827 10.8160   1
   6  10   8 162.206 27.5353  -2
   6  10   8 162.206 27.5353   1
   7  10   8 196.147 6.66736   1
   8  10   8 576.558 18.3089   1
   9  10   8 6.71050 4.72704   1
  10  10   8 280.890 10.8292   1
  11  10   8 47.9162 5.47477   1
  12  10   8 132.971 13.7607   1
   0  11   8 -4.5757 4.98699   1
   1  11   8 1695.56 27.1383  -3
   1  11   8 1695.56 27.1383   1
   2  11   8 81.8043 5.51292  -3
   2  11   8 81.8043 5.51292   1
   3  11   8 542.711 10.7528  -3
   3  11   8 542.711 10.7528   1
   4  11   8 979.344 16.6079  -3
   4  11   8 979.344 16.6079   1
   5  11   8 328.048 10.3596  -3
   5  11   8 328.048 10.3596   1
   6  11   8 444.625 25.4338  -3
   6  11   8 444.625 25.4338   1
   7  11   8 810.734 19.0012   1
   8  11   8 175.511 9.60731   1
   9  11   8 19.2614 5.31573   1
  10  11   8 22.1462 5.21343   1
  11  11   8 3.01887 4.66915   1
  12  11   8 97.1157 13.3213   1
   0  12   8 40.6740 9.00218  -3
   0  12   8 40.6740 9.00218   1
   1  12   8 332.232 9.39300  -3
   1  12   8 332.232 9.39300   1
   2  12   8 461.513 10.3693  -3
   2  12   8 461.513 10.3693   1
   3  12   8 953.471 16.0579  -3
   3  12   8 953.471 16.0579   1
   4  12   8 100.763 9.79801  -3
   4  12   8 100.763 9.79801   1
   5  12   8 388.485 17.2896  -3
   5  12   8 388.485 17.2896   1
   6  12   8 1363.71 33.5918   1
   7  12   8 343.274 11.7704   1
   8  12   8 61.0311 5.57788   1
   9  12   8 11.0028 5.35951   1
  10  12   8 65.7532 6.58193   1
  11  12   8 262.910 11.0736   1
  12  12   8 161.883 14.3168   1
   0  13   8 -2.0429 4.87021   1
   1  13   8 26.0436 8.61850  -3
   1  13   8 26.0436 8.61850   1
   2  13   8 567.811 13.5459  -3
   2  13   8 567.811 13.5459   1
   3  13   8 411.286 11.7537  -3
   3  13   8 411.286 11.7537   1
   4  13   8 421.729 17.8608  -3
   4  13   8 421.729 17.8608   1
   5  13   8 95.5794 16.0207  -3
   5  13   8 95.5794 16.0207   1
   6  13   8 572.027 16.8215   1
   7  13   8 247.402 10.1999   1
   8  13   8 3.39031 4.44511   1
   9  13   8 144.738 9.44964   1
  10  13   8 20.6742 5.82697   1
  11  13   8 273.500 14.9984   1
   0  14   8 30.0781 16.2604  -3
   0  14   8 30.0781 16.2604   1
   1  14   8 697.740 17.6591  -3
   1  14   8 697.740 17.6591   1
   2  14   8 161.784 12.6808  -3
   2  14   8 161.784 12.6808   1
   3  14   8 459.750 15.7095  -3
   3  14   8 459.750 15.7095   1
   4  14   8 42.4236 32.2416  -3
   4  14   8 42.4236 32.2416   1
   5  14   8 289.028 8.44182   1
   6  14   8 109.933 5.30132   1
   7  14   8 567.285 16.7208   1
   8  14   8 11.9721 5.00667   1
   9  14   8 57.0473 5.49792   1
  10  14   8 83.9321 7.65295   1
  11  14   8 239.568 20.1990   1
   0  15   8 8.82468 5.26813   1
   1  15   8 370.976 22.1016  -3
   1  15   8 370.976 22.1016   1
   2  15   8 59.1744 21.6489  -3
   2  15   8 59.1744 21.6489   1
   3  15   8 690.091 52.5406  -3
   3  15   8 690.091 52.5406   1
   4  15   8 56.7962 4.49370   1
   5  15   8 435.367 10.8780   1
   6  15   8 517.607 12.2662   1
   7  15   8 11.2132 5.39894   1
   8  15   8 97.3197 7.41452   1
   9  15   8 120.559 7.54152   1
  10  15   8 0.65578 5.74475   1
   0  16   8 1021.96 67.4471  -3
   0  16   8 1021.96 67.4471   1
   1  16   8 59.0517 3.80058   1
   2  16   8 82.9466 4.26587   1
   3  16   8 733.135 12.1372   1
   4  16   8 91.9941 5.30042   1
   5  16   8 204.173 7.60534   1
   6  16   8 68.0960 4.78092   1
   7  16   8 113.607 8.29001   1
   8  16   8 25.2077 5.64966   1
   9  16   8 112.022 7.68960   1
  10  16   8 117.678 9.89701   1
   0  17   8 4.10935 5.21495   1
   1  17   8 488.433 9.20362   1
   2  17   8 413.850 8.82168   1
   3  17   8 118.443 5.30392   1
   4  17   8 343.923 9.54812   1
   5  17   8 146.059 7.34111   1
   6  17   8 1.92286 3.60510   1
   7  17   8 115.379 8.55001   1
   8  17   8 2.12647 5.35032   1
   9  17   8 52.6118 6.33143   1
  10  17   8 297.848 18.3541   1
   0  18   8 202.286 9.43348   1
   1  18   8 34.1037 4.12593   1
   2  18   8 691.638 12.4798   1
   3  18   8 1691.51 27.3774   1
   4  18   8 97.2160 6.19480   1
   5  18   8 33.5176 5.06335   1
   6  18   8 12.5525 4.00304   1
   7  18   8 19.1118 4.30041   1
   8  18   8 19.7438 5.93312   1
   9  18   8 96.1947 7.99225   1
  10  18   8 26.5391 9.50734   1
   0  19   8 -8.9397 5.79585   1
   1  19   8 376.211 8.72061   1
   2  19   8 145.112 6.43199   1
   3  19   8 460.327 9.77506   1
   4  19   8 345.159 9.58245   1
   5  19   8 276.092 10.5205   1
   6  19   8 19.0640 4.29358   1
   7  19   8 184.708 7.73284   1
   8  19   8 18.9840 6.10847   1
   9  19   8 207.521 13.5666   1
  10  19   8 1.85926 7.81687   1
   0  20   8 48.0618 7.36979   1
   1  20   8 92.0319 5.45006   1
   2  20   8 460.609 10.6067   1
   3  20   8 890.279 15.4599   1
   4  20   8 70.4406 5.50430   1
   5  20   8 29.4075 5.78249   1
   6  20   8 1.13364 4.15975   1
   7  20   8 476.325 12.1615   1
   8  20   8 16.4070 6.44241   1
   9  20   8 122.597 23.4377   1
   0  21   8 2.95103 6.21806   1
   1  21   8 63.3385 5.35707   1
   2  21   8 264.484 8.39341   1
   3  21   8 147.282 6.47057   1
   4  21   8 238.817 8.47650   1
   5  21   8 34.7710 6.24417   1
   6  21   8 94.1508 6.20194   1
   7  21   8 160.299 6.79350   1
   8  21   8 5.05751 11.2968   1
   0  22   8 34.8746 7.23521   1
   1  22   8 14.4607 4.79761   1
   2  22   8 222.783 8.36325   1
   3  22   8 22.0440 4.48767   1
   4  22   8 27.9825 4.99284   1
   5  22   8 29.9548 6.09875   1
   6  22   8 14.8438 4.86096   1
   7  22   8 14.1903 4.20146   1
   8  22   8 -1.9579 12.5172   1
   0  23   8 -3.0414 7.87627   1
   1  23   8 457.375 11.7172   1
   2  23   8 83.9000 6.09064   1
   3  23   8 108.525 6.60968   1
   4  23   8 273.014 9.36265   1
   5  23   8 8.71309 5.78449   1
   6  23   8 1.13557 4.80395   1
   7  23   8 122.031 7.37636   1
   8  23   8 87.7096 19.1294   1
   0  24   8 328.344 16.8763   1
   1  24   8 33.1549 5.37642   1
   2  24   8 23.8661 5.25279   1
   3  24   8 249.315 9.02719   1
   4  24   8 281.080 10.4663   1
   5  24   8 14.3938 6.51388   1
   6  24   8 28.7592 7.62789   1
   7  24   8 160.979 9.57882   1
   0  25   8 -5.2281 8.24597   1
   1  25   8 14.6004 5.71848   1
   2  25   8 5.54975 5.32563   1
   3  25   8 1037.23 21.6535   1
   4  25   8 32.2845 8.93033   1
   5  25   8 16.4169 11.9581   1
   6  25   8 241.264 25.0122   1
   7  25   8 62.7053 16.0281   1
   0  26   8 156.652 13.7101   1
   1  26   8 73.3451 7.02539   1
   2  26   8 22.4883 6.54081   1
   3  26   8 40.6472 8.98726   1
   4  26   8 28.3471 8.90622   1
   5  26   8 25.8803 12.8669   1
   7  26   8 29.1067 18.4598   1
   0  27   8 9.54281 11.6071   1
   1  27   8 73.6287 10.2535   1
   2  27   8 19.0287 10.3102   1
   3  27   8 26.2861 8.91179   1
   4  27   8 111.634 11.5740   1
   0  28   8 55.4191 13.7219   1
   1  28   8 96.1343 16.5966   1
   3  28   8 19.5572 16.1593   1
   4  28   8 152.887 13.4368   1
   1  29   8 294.260 23.4664   1
   1   0   9 2.29067 3.35677   1
   2   0   9 7.18592 3.51497   1
   3   0   9 -0.7482 3.84016   1
   4   0   9 0.46903 3.12315   1
   5   0   9 11.3566 4.77867   1
   6   0   9 7.25207 5.25099   1
   7   0   9 8.49276 12.7209   1
   9   0   9 0.73758 9.38632   1
   1   1   9 34.5518 4.47720  -3
   1   1   9 34.5518 4.47720  -2
   1   1   9 34.5518 4.47720   1
   1   1   9 32.2012 3.41619  -3
   1   1   9 32.2012 3.41619   1
   2   1   9 454.740 9.45764  -3
   2   1   9 454.740 9.45764  -2
   2   1   9 454.740 9.45764   1
   2   1   9 422.170 7.20685  -3
   2   1   9 422.170 7.20685   1
   3   1   9 1738.30 50.4097  -2
   3   1   9 1738.30 50.4097   1
   3   1   9 1784.14 32.3903  -3
   3   1   9 1784.14 32.3903   1
   3   1   9 1870.13 48.9615  -3
   3   1   9 1870.13 48.9615  -2
   3   1   9 1870.13 48.9615   1
   4   1   9 155.417 13.0072  -3
   4   1   9 155.417 13.0072  -2
   4   1   9 155.417 13.0072   1
   4   1   9 135.984 3.69047  -3
   4   1   9 135.984 3.69047   1
   4   1   9 139.958 7.88079  -2
   4   1   9 139.958 7.88079   1
   5   1   9 179.557 8.31319  -2
   5   1   9 179.557 8.31319   1
   5   1   9 186.377 6.29261  -3
   5   1   9 186.377 6.29261   1
   5   1   9 172.547 18.5949  -3
   5   1   9 172.547 18.5949  -2
   5   1   9 172.547 18.5949   1
   6   1   9 543.557 13.3119  -3
   6   1   9 543.557 13.3119   1
   6   1   9 504.229 30.2469  -2
   6   1   9 504.229 30.2469   1
   7   1   9 33.7541 8.40535  -2
   7   1   9 33.7541 8.40535   1
   8   1   9 -4.3366 6.62222  -2
   8   1   9 -4.3366 6.62222   1
   9   1   9 72.5896 10.6855  -2
   9   1   9 72.5896 10.6855   1
  10   1   9 58.0723 5.58226   1
  13   1   9 513.231 29.6471   1
   0   2   9 639.880 20.1955  -3
   0   2   9 639.880 20.1955   1
   2   2   9 613.838 10.6995  -3
   2   2   9 613.838 10.6995   1
   2   2   9 665.055 14.9588  -3
   2   2   9 665.055 14.9588  -2
   2   2   9 665.055 14.9588   1
   2   2   9 620.175 31.6440  -2
   2   2   9 620.175 31.6440   1
   3   2   9 62.1658 3.11280  -3
   3   2   9 62.1658 3.11280   1
   3   2   9 78.2550 5.99945  -2
   3   2   9 78.2550 5.99945   1
   3   2   9 77.8823 10.2660  -3
   3   2   9 77.8823 10.2660  -2
   3   2   9 77.8823 10.2660   1
   4   2   9 2329.25 37.4536  -3
   4   2   9 2329.25 37.4536   1
   4   2   9 2438.76 72.9043  -3
   4   2   9 2438.76 72.9043  -2
   4   2   9 2438.76 72.9043   1
   4   2   9 2274.29 67.0232  -2
   4   2   9 2274.29 67.0232   1
   5   2   9 63.5338 6.84426  -2
   5   2   9 63.5338 6.84426   1
   5   2   9 62.1570 5.33686  -3
   5   2   9 62.1570 5.33686   1
   5   2   9 66.4540 16.8330  -3
   5   2   9 66.4540 16.8330  -2
   5   2   9 66.4540 16.8330   1
   6   2   9 651.287 15.4350  -3
   6   2   9 651.287 15.4350   1
   7   2   9 26.3288 8.22224  -2
   7   2   9 26.3288 8.22224   1
   7   2   9 49.8375 9.73012  -3
   7   2   9 49.8375 9.73012   1
   8   2   9 26.4824 6.86550  -2
   8   2   9 26.4824 6.86550   1
   9   2   9 7.53071 9.69707  -2
   9   2   9 7.53071 9.69707   1
  10   3   9 864.214 49.1635  -3
  10   2   9 864.214 49.1635  -2
  10   2   9 864.214 49.1635   1
  13   2   9 8.19108 7.51191   1
   0   3   9 0.79269 3.71782   1
   1   3   9 863.988 13.2213  -3
   1   3   9 863.988 13.2213   1
   1   3   9 945.827 17.1166  -3
   1   3   9 945.827 17.1166  -2
   1   3   9 945.827 17.1166   1
   2   3   9 8.03517 3.72081  -3
   2   3   9 8.03517 3.72081   1
   2   3   9 14.5934 6.59188  -2
   2   3   9 14.5934 6.59188   1
   2   3   9 5.47132 6.02442  -3
   2   3   9 5.47132 6.02442  -2
   2   3   9 5.47132 6.02442   1
   3   3   9 112.175 3.52425  -3
   3   3   9 112.175 3.52425   1
   3   3   9 108.451 7.87173  -3
   3   3   9 108.451 7.87173  -2
   3   3   9 108.451 7.87173   1
   3   3   9 112.446 7.12852  -2
   3   3   9 112.446 7.12852   1
   4   3   9 2449.92 35.7540  -3
   4   3   9 2449.92 35.7540   1
   4   3   9 2520.92 75.5106  -3
   4   3   9 2520.92 75.5106  -2
   4   3   9 2520.92 75.5106   1
   5   3   9 2399.96 61.4087  -2
   5   3   9 2399.96 61.4087   1
   5   3   9 2515.56 49.0102  -3
   5   3   9 2515.56 49.0102   1
   6   3   9 341.076 9.29557  -3
   6   3   9 341.076 9.29557   1
   6   3   9 312.303 15.1795  -2
   6   3   9 312.303 15.1795   1
   7   3   9 242.547 13.7830  -2
   7   3   9 242.547 13.7830   1
   7   3   9 251.477 15.1174  -3
   7   3   9 251.477 15.1174   1
   8   3   9 141.329 10.7570  -2
   8   3   9 141.329 10.7570   1
   9   3   9 6.47461 10.3169  -2
   9   3   9 6.47461 10.3169   1
  10   4   9 140.619 22.5026  -3
  10   3   9 140.619 22.5026  -2
  10   3   9 140.619 22.5026   1
  11   3   9 93.5637 7.68243   1
  13   2   9 -9.8380 13.6211  -2
  13   3   9 -9.8380 13.6211   1
   0   4   9 294.948 13.8672  -3
   0   4   9 294.948 13.8672   1
   1   4   9 224.707 7.98029  -3
   1   4   9 224.707 7.98029  -2
   1   4   9 224.707 7.98029   1
   1   4   9 207.851 6.06715  -3
   1   4   9 207.851 6.06715   1
   2   4   9 323.666 8.82400  -3
   2   4   9 323.666 8.82400  -2
   2   4   9 323.666 8.82400   1
   2   4   9 296.344 7.47892  -3
   2   4   9 296.344 7.47892   1
   2   4   9 322.616 12.0849  -2
   2   4   9 322.616 12.0849   1
   3   4   9 732.383 11.2469  -3
   3   4   9 732.383 11.2469   1
   3   4   9 772.230 18.9852  -3
   3   4   9 772.230 18.9852  -2
   3   4   9 772.230 18.9852   1
   3   4   9 722.923 22.4497  -2
   3   4   9 722.923 22.4497   1
   4   4   9 114.967 3.78195  -3
   4   4   9 114.967 3.78195   1
   4   4   9 121.957 14.3829  -3
   4   4   9 121.957 14.3829  -2
   4   4   9 121.957 14.3829   1
   4   4   9 112.253 6.10861  -2
   4   4   9 112.253 6.10861   1
   5   4   9 125.444 4.74134  -3
   5   4   9 125.444 4.74134   1
   5   4   9 121.797 16.2335  -2
   5   4   9 121.797 16.2335   1
   6   4   9 15.7801 5.57005  -3
   6   4   9 15.7801 5.57005   1
   6   4   9 9.34386 12.3099  -2
   6   4   9 9.34386 12.3099   1
   7   4   9 569.566 14.4110  -3
   7   4   9 569.566 14.4110   1
   7   4   9 545.666 23.7382  -2
   7   4   9 545.666 23.7382   1
   8   4   9 11.0646 8.21369  -2
   8   4   9 11.0646 8.21369   1
   8   4   9 19.3271 12.9265  -3
   8   4   9 19.3271 12.9265   1
   9   5   9 554.689 38.7093  -3
   9   4   9 554.689 38.7093  -2
   9   4   9 554.689 38.7093   1
  10   5   9 -30.713 22.4431  -3
  10   4   9 -30.713 22.4431  -2
  10   4   9 -30.713 22.4431   1
  11   4   9 382.668 13.9022   1
  12   4   9 57.8373 10.6009   1
  13   3   9 13.5089 15.9604  -2
  13   4   9 13.5089 15.9604   1
   0   5   9 -0.6141 3.66550   1
   1   5   9 822.865 13.5637  -3
   1   5   9 822.865 13.5637   1
   1   5   9 872.774 22.6686  -3
   1   5   9 872.774 22.6686  -2
   1   5   9 872.774 22.6686   1
   2   5   9 928.170 16.0968  -3
   2   5   9 928.170 16.0968   1
   2   5   9 925.112 28.1702  -2
   2   5   9 925.112 28.1702   1
   2   5   9 957.067 21.0025  -3
   2   5   9 957.067 21.0025  -2
   2   5   9 957.067 21.0025   1
   3   5   9 435.558 14.4333  -2
   3   5   9 435.558 14.4333   1
   3   5   9 424.626 7.50442  -3
   3   5   9 424.626 7.50442   1
   3   5   9 479.223 17.5502  -3
   3   5   9 479.223 17.5502  -2
   3   5   9 479.223 17.5502   1
   4   5   9 98.4298 4.46719  -3
   4   5   9 98.4298 4.46719   1
   4   5   9 112.047 6.94826  -2
   4   5   9 112.047 6.94826   1
   5   5   9 252.851 6.29489  -3
   5   5   9 252.851 6.29489   1
   5   5   9 240.453 13.2244  -2
   5   5   9 240.453 13.2244   1
   6   5   9 121.052 6.77685  -3
   6   5   9 121.052 6.77685   1
   6   5   9 109.156 10.1862  -2
   6   5   9 109.156 10.1862   1
   7   5   9 21.4988 9.55952  -2
   7   5   9 21.4988 9.55952   1
   7   5   9 19.3602 6.61970  -3
   7   5   9 19.3602 6.61970   1
   8   5   9 440.036 17.4205  -3
   8   5   9 440.036 17.4205   1
   8   5   9 403.363 15.7861  -2
   8   5   9 403.363 15.7861   1
   9   5   9 36.8022 19.8605  -2
   9   5   9 36.8022 19.8605   1
  10   5   9 -0.9746 5.42656   1
  11   5   9 605.023 20.2578   1
  12   5   9 71.4416 10.9463   1
  13   5   9 108.199 12.4367   1
   0   6   9 194.522 23.6932  -3
   0   6   9 194.522 23.6932  -2
   0   6   9 194.522 23.6932   1
   0   6   9 133.997 8.96708  -3
   0   6   9 133.997 8.96708   1
   1   6   9 1586.00 26.6313  -3
   1   6   9 1586.00 26.6313   1
   1   6   9 1573.26 46.1913  -2
   1   6   9 1573.26 46.1913   1
   1   6   9 1798.99 67.5866  -3
   1   6   9 1798.99 67.5866  -2
   1   6   9 1798.99 67.5866   1
   2   6   9 5889.70 121.662  -3
   2   6   9 5889.70 121.662   1
   2   6   9 5540.45 273.136  -2
   2   6   9 5540.45 273.136   1
   2   6   9 5896.73 122.697  -3
   2   6   9 5896.73 122.697  -2
   2   6   9 5896.73 122.697   1
   3   6   9 8113.99 411.655  -3
   3   6   9 8113.99 411.655  -2
   3   6   9 8113.99 411.655   1
   3   6   9 8240.85 295.225  -2
   3   6   9 8240.85 295.225   1
   3   6   9 8141.45 286.588  -3
   3   6   9 8141.45 286.588   1
   4   6   9 170.772 5.48650  -3
   4   6   9 170.772 5.48650   1
   4   6   9 196.030 13.5188  -2
   4   6   9 196.030 13.5188   1
   5   6   9 1543.10 25.6714  -3
   5   6   9 1543.10 25.6714   1
   5   6   9 1217.38 46.3528  -2
   5   6   9 1217.38 46.3528   1
   6   6   9 61.8669 6.63485  -3
   6   6   9 61.8669 6.63485   1
   6   6   9 78.0002 9.31455  -2
   6   6   9 78.0002 9.31455   1
   7   6   9 545.783 14.7025  -3
   7   6   9 545.783 14.7025   1
   7   6   9 504.146 17.1864  -2
   7   6   9 504.146 17.1864   1
   8   6   9 67.3282 12.6727  -3
   8   6   9 67.3282 12.6727   1
   8   6   9 72.1811 9.85274  -2
   8   6   9 72.1811 9.85274   1
   9   6   9 188.224 18.4994  -3
   9   6   9 188.224 18.4994   1
   9   6   9 214.146 25.1378  -2
   9   6   9 214.146 25.1378   1
  10   6   9 27.8114 5.53681   1
  11   6   9 19.7683 5.00072   1
  12   6   9 76.7909 8.75143   1
   0   7   9 -4.5795 4.11328   1
   1   7   9 427.818 8.51085  -3
   1   7   9 427.818 8.51085   1
   1   7   9 418.002 13.9054  -2
   1   7   9 418.002 13.9054   1
   2   7   9 214.638 8.72500  -2
   2   7   9 214.638 8.72500   1
   2   7   9 198.060 5.65702  -3
   2   7   9 198.060 5.65702   1
   3   7   9 712.367 11.4826  -3
   3   7   9 712.367 11.4826   1
   3   7   9 745.266 18.8630  -2
   3   7   9 745.266 18.8630   1
   4   7   9 126.651 5.35416  -3
   4   7   9 126.651 5.35416   1
   4   7   9 133.007 8.03478  -2
   4   7   9 133.007 8.03478   1
   5   7   9 381.217 14.0310  -2
   5   7   9 381.217 14.0310   1
   5   7   9 412.051 9.04547  -3
   5   7   9 412.051 9.04547   1
   6   7   9 32.8074 6.87236  -3
   6   7   9 32.8074 6.87236   1
   6   7   9 37.7496 9.53211  -2
   6   7   9 37.7496 9.53211   1
   7   7   9 42.3428 8.16543  -2
   7   7   9 42.3428 8.16543   1
   7   7   9 36.1496 8.49103  -3
   7   7   9 36.1496 8.49103   1
   8   7   9 1272.72 50.1080  -3
   8   7   9 1272.72 50.1080   1
   8   7   9 1166.83 66.8141  -2
   8   7   9 1166.83 66.8141   1
   9   7   9 331.896 29.9264  -3
   9   7   9 331.896 29.9264   1
   9   7   9 313.577 29.9341  -2
   9   7   9 313.577 29.9341   1
  10   7   9 301.811 10.1808   1
  11   7   9 16.5142 5.19605   1
  12   7   9 11.5486 4.77893   1
   0   8   9 2805.64 48.7873  -3
   0   8   9 2805.64 48.7873   1
   0   8   9 2650.47 133.869  -2
   0   8   9 2650.47 133.869   1
   1   8   9 225.386 16.3020  -2
   1   8   9 225.386 16.3020   1
   1   8   9 202.049 5.57128  -3
   1   8   9 202.049 5.57128   1
   2   8   9 404.944 16.5564  -2
   2   8   9 404.944 16.5564   1
   2   8   9 399.738 7.38646  -3
   2   8   9 399.738 7.38646   1
   3   8   9 5579.83 138.418  -2
   3   8   9 5579.83 138.418   1
   3   8   9 5486.89 83.3785  -3
   3   8   9 5486.89 83.3785   1
   4   8   9 672.629 12.2883  -3
   4   8   9 672.629 12.2883   1
   4   8   9 656.422 17.8170  -2
   4   8   9 656.422 17.8170   1
   5   8   9 740.901 13.9862  -3
   5   8   9 740.901 13.9862   1
   5   8   9 746.400 18.1981  -2
   5   8   9 746.400 18.1981   1
   6   8   9 -0.0113 6.56855  -3
   6   8   9 -0.0113 6.56855   1
   6   8   9 -9.4293 11.8861  -2
   6   8   9 -9.4293 11.8861   1
   7   8   9 63.3436 11.3381  -3
   7   8   9 63.3436 11.3381   1
   7   8   9 99.5510 23.7052  -2
   7   8   9 99.5510 23.7052   1
   8   8   9 660.705 44.4912  -3
   8   8   9 660.705 44.4912   1
   8   8   9 635.158 43.2224  -2
   8   8   9 635.158 43.2224   1
   9   8   9 922.834 55.7719  -2
   9   8   9 922.834 55.7719   1
   9   8   9 925.703 56.5231  -3
   9   8   9 925.703 56.5231   1
  10   8   9 47.3407 5.31908   1
  11   8   9 19.4755 5.54566   1
  12   8   9 68.8132 7.03166   1
   0   9   9 -2.0140 5.39108   1
   1   9   9 1029.83 14.4537  -3
   1   9   9 1029.83 14.4537   1
   1   9   9 1017.39 54.8155  -2
   1   9   9 1017.39 54.8155   1
   2   9   9 20.6151 4.78433  -3
   2   9   9 20.6151 4.78433   1
   2   9   9 19.3545 13.0042  -2
   2   9   9 19.3545 13.0042   1
   3   9   9 2461.82 33.0253  -3
   3   9   9 2461.82 33.0253   1
   3   9   9 2441.66 72.4142  -2
   3   9   9 2441.66 72.4142   1
   4   9   9 1583.93 48.4028  -2
   4   9   9 1583.93 48.4028   1
   4   9   9 1576.12 24.3638  -3
   4   9   9 1576.12 24.3638   1
   5   9   9 515.568 11.0048  -3
   5   9   9 515.568 11.0048   1
   5   9   9 555.618 28.8611  -2
   5   9   9 555.618 28.8611   1
   6   9   9 148.885 7.80966  -3
   6   9   9 148.885 7.80966   1
   6   9   9 175.042 18.6307  -2
   6   9   9 175.042 18.6307   1
   7   9   9 364.663 32.5286  -2
   7   9   9 364.663 32.5286   1
   7   9   9 355.833 21.3252  -3
   7   9   9 355.833 21.3252   1
   8   9   9 27.8023 24.8988  -2
   8   9   9 27.8023 24.8988   1
   9   9   9 37.6646 5.42372   1
  10   9   9 169.903 8.67158   1
  11   9   9 22.4556 4.63708   1
  12   9   9 66.6399 8.98401   1
   0  10   9 450.120 13.2349  -3
   0  10   9 450.120 13.2349   1
   1  10   9 51.7982 5.42725  -3
   1  10   9 51.7982 5.42725   1
   2  10   9 310.833 7.15173  -3
   2  10   9 310.833 7.15173   1
   3  10   9 74.5926 5.12748  -3
   3  10   9 74.5926 5.12748   1
   3  10   9 60.1818 19.0389  -2
   3  10   9 60.1818 19.0389   1
   4  10   9 567.122 10.2002  -3
   4  10   9 567.122 10.2002   1
   4  10   9 542.530 40.6842  -2
   4  10   9 542.530 40.6842   1
   5  10   9 139.353 7.17419  -3
   5  10   9 139.353 7.17419   1
   5  10   9 137.021 26.8809  -2
   5  10   9 137.021 26.8809   1
   6  10   9 33.0670 9.64337  -3
   6  10   9 33.0670 9.64337   1
   6  10   9 31.6393 24.1220  -2
   6  10   9 31.6393 24.1220   1
   7  10   9 62.2726 3.81015   1
   8  10   9 166.539 28.9798  -2
   8  10   9 166.539 28.9798   1
   9  10   9 12.5960 5.11929   1
  10  10   9 3.73973 4.56374   1
  11  10   9 7.11924 4.70959   1
  12  10   9 36.9451 9.41624   1
   0  11   9 -1.1393 5.25273   1
   1  11   9 2326.01 32.9938  -3
   1  11   9 2326.01 32.9938   1
   2  11   9 2417.80 31.9121  -3
   2  11   9 2417.80 31.9121   1
   3  11   9 320.962 8.38365  -3
   3  11   9 320.962 8.38365   1
   4  11   9 742.081 13.5795  -3
   4  11   9 742.081 13.5795   1
   5  11   9 914.405 17.4188  -3
   5  11   9 914.405 17.4188   1
   5  11   9 822.022 54.3528  -2
   5  11   9 822.022 54.3528   1
   6  11   9 46.0230 16.6422  -3
   6  11   9 46.0230 16.6422   1
   7  11   9 189.275 7.28405   1
   8  11   9 273.252 9.67192   1
   9  11   9 23.0306 5.34695   1
  10  11   9 170.842 9.19147   1
  11  11   9 25.6833 5.32289   1
  12  11   9 -3.2852 5.20741   1
   0  12   9 948.350 24.1606  -3
   0  12   9 948.350 24.1606   1
   1  12   9 228.999 10.0162  -3
   1  12   9 228.999 10.0162   1
   2  12   9 22.9826 5.91199  -3
   2  12   9 22.9826 5.91199   1
   3  12   9 221.642 7.65665  -3
   3  12   9 221.642 7.65665   1
   4  12   9 156.153 9.45157  -3
   4  12   9 156.153 9.45157   1
   5  12   9 1475.13 40.8324  -3
   5  12   9 1475.13 40.8324   1
   6  12   9 602.448 17.2976   1
   7  12   9 271.508 10.3981   1
   8  12   9 104.863 6.72159   1
   9  12   9 167.188 9.65964   1
  10  12   9 39.3675 6.13242   1
  11  12   9 309.942 12.1294   1
  12  12   9 134.276 14.1802   1
   0  13   9 3.12457 5.55273   1
   1  13   9 96.8674 9.27771  -3
   1  13   9 96.8674 9.27771   1
   2  13   9 45.2126 7.23035  -3
   2  13   9 45.2126 7.23035   1
   3  13   9 139.825 9.44382  -3
   3  13   9 139.825 9.44382   1
   4  13   9 1654.07 46.2376  -3
   4  13   9 1654.07 46.2376   1
   5  13   9 738.231 36.0282  -3
   5  13   9 738.231 36.0282   1
   6  13   9 91.2669 4.64290   1
   7  13   9 19.1737 5.24591   1
   8  13   9 69.7965 6.06280   1
   9  13   9 146.613 9.52753   1
  10  13   9 28.0592 5.94552   1
  11  13   9 446.135 20.6734   1
   0  14   9 201.027 16.2792  -3
   0  14   9 201.027 16.2792   1
   1  14   9 930.393 21.4300  -3
   1  14   9 930.393 21.4300   1
   2  14   9 -1.9456 9.76609  -3
   2  14   9 -1.9456 9.76609   1
   3  14   9 1230.19 27.2200  -3
   3  14   9 1230.19 27.2200   1
   4  14   9 590.502 47.6172  -3
   4  14   9 590.502 47.6172   1
   5  14   9 57.5710 4.69087   1
   6  14   9 1456.90 29.6248   1
   7  14   9 33.4050 5.78247   1
   8  14   9 552.148 16.3030   1
   9  14   9 44.5410 5.42998   1
  10  14   9 54.4524 7.04676   1
   0  15   9 -2.4865 5.78184   1
   1  15   9 173.001 14.5235  -3
   1  15   9 173.001 14.5235   1
   2  15   9 32.8848 15.2544  -3
   2  15   9 32.8848 15.2544   1
   3  15   9 89.3860 34.7594  -3
   3  15   9 89.3860 34.7594   1
   4  15   9 528.973 11.2890   1
   5  15   9 135.173 6.56386   1
   6  15   9 137.125 5.30224   1
   7  15   9 53.5127 6.56930   1
   8  15   9 124.063 8.05876   1
   9  15   9 197.161 9.26983   1
  10  15   9 12.0921 6.03725   1
   0  16   9 9999.99 361.068  -3
   0  16   9 9999.99 361.068   1
   1  16   9 307.462 39.1799  -3
   1  16   9 307.462 39.1799   1
   2  16   9 1101.77 71.2677  -3
   2  16   9 1101.77 71.2677   1
   3  16   9 79.2365 4.38223   1
   4  16   9 225.645 7.45434   1
   5  16   9 267.262 9.15388   1
   6  16   9 32.9679 3.94693   1
   7  16   9 8.08209 5.61256   1
   8  16   9 49.6750 6.46140   1
   9  16   9 436.245 14.0485   1
  10  16   9 31.2457 9.48613   1
   0  17   9 5.01530 5.14694   1
   1  17   9 49.8989 4.04817   1
   2  17   9 789.880 13.0079   1
   3  17   9 62.1338 4.34550   1
   4  17   9 43.6534 4.83694   1
   5  17   9 585.039 14.6943   1
   6  17   9 13.3624 3.83911   1
   7  17   9 16.9444 5.88711   1
   8  17   9 17.6090 5.85389   1
   9  17   9 115.783 8.21051   1
  10  17   9 65.4191 10.0345   1
   0  18   9 164.667 8.63294   1
   1  18   9 157.806 6.17376   1
   2  18   9 21.3123 4.01683   1
   3  18   9 1282.39 20.6729   1
   4  18   9 1287.21 25.7247   1
   5  18   9 37.5994 5.33430   1
   6  18   9 590.917 14.2656   1
   7  18   9 49.3591 4.49658   1
   8  18   9 71.9102 7.45462   1
   9  18   9 35.5874 6.32524   1
  10  18   9 -4.2590 8.12537   1
   0  19   9 7.04912 6.35080   1
   1  19   9 151.523 6.32188   1
   2  19   9 190.040 7.09103   1
   3  19   9 14.0930 3.77051   1
   4  19   9 19.8167 4.88226   1
   5  19   9 12.4027 5.23103   1
   6  19   9 65.1360 5.27135   1
   7  19   9 127.703 6.65462   1
   8  19   9 13.5457 6.12125   1
   9  19   9 90.7867 11.2821   1
   0  20   9 0.53432 6.31418   1
   1  20   9 1.31724 4.10051   1
   2  20   9 4230.69 65.1332   1
   3  20   9 406.243 9.21175   1
   4  20   9 68.6224 6.13606   1
   5  20   9 164.145 9.09104   1
   6  20   9 24.6496 4.65005   1
   7  20   9 97.0839 5.44827   1
   8  20   9 8.21023 6.23188   1
   0  21   9 -0.0245 6.53714   1
   1  21   9 75.8420 5.99234   1
   2  21   9 286.268 8.75873   1
   3  21   9 425.546 9.95691   1
   4  21   9 1145.65 22.2649   1
   5  21   9 8.75877 5.68863   1
   6  21   9 13.4427 4.57473   1
   7  21   9 294.784 9.24087   1
   8  21   9 67.7383 14.1903   1
   0  22   9 32.0050 7.74859   1
   1  22   9 70.2141 5.95888   1
   2  22   9 498.735 12.2250   1
   3  22   9 275.021 8.76961   1
   4  22   9 358.971 10.3673   1
   5  22   9 61.6281 7.03079   1
   6  22   9 72.7915 5.88037   1
   7  22   9 72.0148 5.75859   1
   8  22   9 23.5059 12.3577   1
   0  23   9 2.52677 7.88861   1
   1  23   9 69.9766 6.15801   1
   2  23   9 37.9180 5.41440   1
   3  23   9 451.577 11.8747   1
   4  23   9 144.812 7.90924   1
   5  23   9 34.9459 6.71154   1
   6  23   9 8.08183 5.78366   1
   7  23   9 41.0364 5.72399   1
   8  23   9 11.0308 17.9391   1
   0  24   9 124.433 12.2617   1
   1  24   9 87.2459 7.05113   1
   2  24   9 640.711 14.6028   1
   3  24   9 130.522 7.44854   1
   4  24   9 8.18260 5.38298   1
   5  24   9 169.052 14.8804   1
   6  24   9 32.7473 9.36147   1
   7  24   9 11.8626 7.62924   1
   0  25   9 -4.0905 8.66780   1
   1  25   9 63.5955 7.21421   1
   2  25   9 0.90900 5.31319   1
   3  25   9 142.207 7.69789   1
   4  25   9 151.833 12.3683   1
   5  25   9 521.030 30.8785   1
   6  25   9 163.926 20.8249   1
   7  25   9 99.5936 17.4855   1
   0  26   9 70.6029 10.9595   1
   1  26   9 157.374 11.1528   1
   2  26   9 11.2087 7.02330   1
   3  26   9 135.784 12.0509   1
   4  26   9 203.903 13.9344   1
   5  26   9 85.7380 15.5984   1
   7  26   9 46.0880 23.3095   1
   0  27   9 -15.046 11.7306   1
   1  27   9 173.061 13.5045   1
   2  27   9 5.58375 10.4587   1
   3  27   9 54.0700 9.64729   1
   4  27   9 43.4817 9.39722   1
   0  28   9 68.1154 15.1254   1
   1  28   9 16.6484 13.4091   1
   3  28   9 -1.6355 18.6978   1
   4  28   9 57.8366 11.1648   1
   1  29   9 28.8550 13.6154   1
   3   0  10 1303.23 30.5484  -3
   3   0  10 1303.23 30.5484   1
   3   0  10 1411.84 53.5820  -3
   3   0  10 1411.84 53.5820  -2
   3   0  10 1411.84 53.5820   1
   4   0  10 31.5033 3.65334  -3
   4   0  10 31.5033 3.65334   1
   4   0  10 28.6458 6.39822  -2
   4   0  10 28.6458 6.39822   1
   4   0  10 43.3127 15.9779  -3
   4   0  10 43.3127 15.9779  -2
   4   0  10 43.3127 15.9779   1
   5   0  10 1931.11 50.1114  -3
   5   0  10 1931.11 50.1114   1
   5   0  10 1824.69 95.1372  -2
   5   0  10 1824.69 95.1372   1
   6   0  10 500.337 15.4174  -3
   6   0  10 500.337 15.4174   1
   6   0  10 463.830 28.5511  -2
   6   0  10 463.830 28.5511   1
   7   0  10 97.7250 15.2608  -3
   7   0  10 97.7250 15.2608   1
   8   0  10 721.714 41.0162  -2
   8   0  10 721.714 41.0162   1
   1   1  10 124.700 5.37322  -3
   1   1  10 124.700 5.37322  -2
   1   1  10 124.700 5.37322   1
   1   1  10 108.346 4.45912  -3
   1   1  10 108.346 4.45912   1
   2   1  10 1272.45 20.1248  -3
   2   1  10 1272.45 20.1248   1
   2   1  10 1353.68 29.1920  -3
   2   1  10 1353.68 29.1920  -2
   2   1  10 1353.68 29.1920   1
   3   1  10 477.144 8.24204  -3
   3   1  10 477.144 8.24204   1
   3   1  10 518.293 16.9075  -3
   3   1  10 518.293 16.9075  -2
   3   1  10 518.293 16.9075   1
   3   1  10 480.066 18.9046  -2
   3   1  10 480.066 18.9046   1
   4   1  10 100.016 10.0399  -3
   4   1  10 100.016 10.0399  -2
   4   1  10 100.016 10.0399   1
   4   1  10 121.414 3.36117  -3
   4   1  10 121.414 3.36117   1
   4   1  10 132.412 7.84262  -2
   4   1  10 132.412 7.84262   1
   5   1  10 332.365 12.4634  -2
   5   1  10 332.365 12.4634   1
   5   1  10 362.007 26.7247  -3
   5   1  10 362.007 26.7247  -2
   5   1  10 362.007 26.7247   1
   5   1  10 335.708 9.71326  -3
   5   1  10 335.708 9.71326   1
   6   1  10 181.533 6.15325  -3
   6   1  10 181.533 6.15325   1
   6   1  10 136.162 14.5244  -2
   6   1  10 136.162 14.5244   1
   7   1  10 36.0025 9.01616  -2
   7   1  10 36.0025 9.01616   1
   8   1  10 871.690 27.7277  -2
   8   1  10 871.690 27.7277   1
  10   1  10 135.535 13.8078   1
  12   1  10 205.154 16.6013   1
   0   2  10 66.9160 8.92090  -3
   0   2  10 66.9160 8.92090   1
   1   2  10 270.628 8.89299  -3
   1   2  10 270.628 8.89299  -2
   1   2  10 270.628 8.89299   1
   1   2  10 260.439 6.29242  -3
   1   2  10 260.439 6.29242   1
   2   2  10 150.166 7.73560  -3
   2   2  10 150.166 7.73560  -2
   2   2  10 150.166 7.73560   1
   2   2  10 126.576 4.72847  -3
   2   2  10 126.576 4.72847   1
   3   2  10 1007.17 16.1247  -3
   3   2  10 1007.17 16.1247   1
   3   2  10 995.829 49.7842  -2
   3   2  10 995.829 49.7842   1
   3   2  10 1048.22 23.5012  -3
   3   2  10 1048.22 23.5012  -2
   3   2  10 1048.22 23.5012   1
   4   2  10 59.9838 3.21605  -3
   4   2  10 59.9838 3.21605   1
   4   2  10 79.7788 10.0871  -3
   4   2  10 79.7788 10.0871  -2
   4   2  10 79.7788 10.0871   1
   4   2  10 69.0966 7.30569  -2
   4   2  10 69.0966 7.30569   1
   5   2  10 13.6012 3.36839  -3
   5   2  10 13.6012 3.36839   1
   5   2  10 14.6648 6.25592  -2
   5   2  10 14.6648 6.25592   1
   5   2  10 -0.8126 17.1755  -3
   5   2  10 -0.8126 17.1755  -2
   5   2  10 -0.8126 17.1755   1
   6   2  10 846.072 17.8245  -3
   6   2  10 846.072 17.8245   1
   6   2  10 775.091 29.9203  -2
   6   2  10 775.091 29.9203   1
   7   2  10 317.751 16.0626  -2
   7   2  10 317.751 16.0626   1
   7   2  10 289.567 21.9222  -3
   7   2  10 289.567 21.9222   1
   8   2  10 4288.57 125.925  -2
   8   2  10 4288.57 125.925   1
  10   2  10 65.6110 11.3398   1
  11   2  10 380.433 23.4625   1
  13   1  10 95.8319 15.5927  -2
  13   2  10 95.8319 15.5927   1
   0   3  10 -2.1356 3.92387   1
   1   3  10 28.3461 6.43787  -3
   1   3  10 28.3461 6.43787  -2
   1   3  10 28.3461 6.43787   1
   1   3  10 27.9836 3.95003  -3
   1   3  10 27.9836 3.95003   1
   2   3  10 135.411 5.21769  -3
   2   3  10 135.411 5.21769   1
   2   3  10 150.437 7.51610  -3
   2   3  10 150.437 7.51610  -2
   2   3  10 150.437 7.51610   1
   2   3  10 139.133 14.3781  -2
   2   3  10 139.133 14.3781   1
   3   3  10 302.475 13.0064  -3
   3   3  10 302.475 13.0064  -2
   3   3  10 302.475 13.0064   1
   3   3  10 287.406 5.61268  -3
   3   3  10 287.406 5.61268   1
   3   3  10 268.601 12.4240  -2
   3   3  10 268.601 12.4240   1
   4   3  10 175.007 4.46568  -3
   4   3  10 175.007 4.46568   1
   4   3  10 164.786 7.27363  -2
   4   3  10 164.786 7.27363   1
   4   3  10 220.587 13.1415  -3
   4   3  10 220.587 13.1415  -2
   4   3  10 220.587 13.1415   1
   5   3  10 898.555 15.3630  -3
   5   3  10 898.555 15.3630   1
   5   3  10 951.282 53.2324  -3
   5   3  10 951.282 53.2324  -2
   5   3  10 951.282 53.2324   1
   5   3  10 934.700 36.9008  -2
   5   3  10 934.700 36.9008   1
   6   3  10 1104.32 22.9040  -3
   6   3  10 1104.32 22.9040   1
   6   3  10 1044.63 32.4622  -2
   6   3  10 1044.63 32.4622   1
   7   3  10 64.9495 7.88334  -3
   7   3  10 64.9495 7.88334   1
   7   3  10 52.0560 8.26723  -2
   7   3  10 52.0560 8.26723   1
   8   3  10 252.198 14.5161  -2
   8   3  10 252.198 14.5161   1
   9   3  10 22.8802 7.70114  -2
   9   3  10 22.8802 7.70114   1
  10   3  10 82.9816 18.6341  -3
  10   2  10 82.9816 18.6341  -2
  10   3  10 82.9816 18.6341   1
  10   4  10 99.1216 22.3881  -3
  10   3  10 99.1216 22.3881  -2
  10   3  10 99.1216 22.3881   1
  11   3  10 32.8598 6.10207   1
  12   3  10 114.375 12.3050   1
  13   2  10 15.4772 15.3887  -2
  13   3  10 15.4772 15.3887   1
   0   4  10 4538.20 157.000  -3
   0   4  10 4538.20 157.000   1
   1   4  10 3929.62 66.4840  -3
   1   4  10 3929.62 66.4840   1
   1   4  10 4168.52 70.4484  -3
   1   4  10 4168.52 70.4484  -2
   1   4  10 4168.52 70.4484   1
   2   4  10 1392.67 23.1297  -3
   2   4  10 1392.67 23.1297   1
   2   4  10 1493.61 30.6321  -3
   2   4  10 1493.61 30.6321  -2
   2   4  10 1493.61 30.6321   1
   2   4  10 1386.51 69.0040  -2
   2   4  10 1386.51 69.0040   1
   3   4  10 89.5982 3.76581  -3
   3   4  10 89.5982 3.76581   1
   3   4  10 102.320 8.67898  -3
   3   4  10 102.320 8.67898  -2
   3   4  10 102.320 8.67898   1
   3   4  10 86.4666 5.60951  -2
   3   4  10 86.4666 5.60951   1
   4   4  10 849.865 25.7108  -2
   4   4  10 849.865 25.7108   1
   4   4  10 856.233 29.1830  -3
   4   4  10 856.233 29.1830  -2
   4   4  10 856.233 29.1830   1
   4   4  10 883.695 14.6424  -3
   4   4  10 883.695 14.6424   1
   5   4  10 3007.43 48.2127  -3
   5   4  10 3007.43 48.2127   1
   5   4  10 3006.66 154.662  -2
   5   4  10 3006.66 154.662   1
   6   4  10 245.693 8.31357  -3
   6   4  10 245.693 8.31357   1
   6   4  10 225.354 14.9391  -2
   6   4  10 225.354 14.9391   1
   7   4  10 308.746 10.1789  -3
   7   4  10 308.746 10.1789   1
   7   4  10 304.225 16.9393  -2
   7   4  10 304.225 16.9393   1
   8   4  10 425.378 16.6854  -2
   8   4  10 425.378 16.6854   1
   8   4  10 409.883 27.5002  -3
   8   4  10 409.883 27.5002   1
   9   4  10 22.7438 6.92763  -2
   9   4  10 22.7438 6.92763   1
  10   5  10 9.91575 23.4767  -3
  10   4  10 9.91575 23.4767  -2
  10   4  10 9.91575 23.4767   1
  11   4  10 765.396 30.0513   1
  12   4  10 16.4506 5.31072   1
  13   4  10 0.22889 6.78035   1
   0   5  10 2.77550 3.77119   1
   1   5  10 132.547 6.01791  -3
   1   5  10 132.547 6.01791   1
   1   5  10 151.313 10.1115  -3
   1   5  10 151.313 10.1115  -2
   1   5  10 151.313 10.1115   1
   2   5  10 58.0342 7.67164  -3
   2   5  10 58.0342 7.67164  -2
   2   5  10 58.0342 7.67164   1
   2   5  10 31.4876 9.10706  -2
   2   5  10 31.4876 9.10706   1
   2   5  10 52.5912 4.32934  -3
   2   5  10 52.5912 4.32934   1
   3   5  10 390.037 7.21120  -3
   3   5  10 390.037 7.21120   1
   3   5  10 413.719 12.5314  -2
   3   5  10 413.719 12.5314   1
   3   5  10 445.369 13.7418  -3
   3   5  10 445.369 13.7418  -2
   3   5  10 445.369 13.7418   1
   4   5  10 571.866 27.1560  -3
   4   5  10 571.866 27.1560  -2
   4   5  10 571.866 27.1560   1
   4   5  10 552.792 10.1477  -3
   4   5  10 552.792 10.1477   1
   4   5  10 559.903 16.2886  -2
   4   5  10 559.903 16.2886   1
   5   5  10 474.938 9.52423  -3
   5   5  10 474.938 9.52423   1
   5   5  10 433.547 19.3284  -2
   5   5  10 433.547 19.3284   1
   6   5  10 17.3716 6.13732  -3
   6   5  10 17.3716 6.13732   1
   6   5  10 34.1838 15.4389  -2
   6   5  10 34.1838 15.4389   1
   7   5  10 86.7381 7.55484  -3
   7   5  10 86.7381 7.55484   1
   7   5  10 102.415 11.1677  -2
   7   5  10 102.415 11.1677   1
   8   5  10 2048.50 61.8121  -2
   8   5  10 2048.50 61.8121   1
   8   5  10 2050.26 62.4717  -3
   8   5  10 2050.26 62.4717   1
   9   5  10 5.34870 7.50615  -2
   9   5  10 5.34870 7.50615   1
  10   6  10 456.863 36.8621  -3
  10   5  10 456.863 36.8621  -2
  10   5  10 456.863 36.8621   1
  11   5  10 96.1490 8.82677   1
  12   5  10 162.006 15.3691   1
  13   5  10 65.8100 10.4678   1
   0   6  10 2885.10 66.3887  -3
   0   6  10 2885.10 66.3887   1
   0   6  10 3266.85 163.519  -3
   0   6  10 3266.85 163.519  -2
   0   6  10 3266.85 163.519   1
   1   6  10 966.650 18.3701  -3
   1   6  10 966.650 18.3701   1
   1   6  10 1044.73 42.7235  -3
   1   6  10 1044.73 42.7235  -2
   1   6  10 1044.73 42.7235   1
   1   6  10 895.568 24.4366  -2
   1   6  10 895.568 24.4366   1
   2   6  10 35.9442 9.03681  -3
   2   6  10 35.9442 9.03681  -2
   2   6  10 35.9442 9.03681   1
   2   6  10 31.6901 4.29263  -3
   2   6  10 31.6901 4.29263   1
   2   6  10 30.1696 7.98678  -2
   2   6  10 30.1696 7.98678   1
   3   6  10 621.095 14.9222  -2
   3   6  10 621.095 14.9222   1
   3   6  10 622.539 10.2049  -3
   3   6  10 622.539 10.2049   1
   3   6  10 645.323 31.1969  -3
   3   6  10 645.323 31.1969  -2
   3   6  10 645.323 31.1969   1
   4   6  10 41.2353 4.59214  -3
   4   6  10 41.2353 4.59214   1
   4   6  10 48.3954 9.16319  -2
   4   6  10 48.3954 9.16319   1
   4   6  10 48.4427 23.2707  -3
   4   6  10 48.4427 23.2707  -2
   4   6  10 48.4427 23.2707   1
   5   6  10 202.705 6.20736  -3
   5   6  10 202.705 6.20736   1
   5   6  10 189.032 8.30878  -2
   5   6  10 189.032 8.30878   1
   6   6  10 16.3466 6.52462  -3
   6   6  10 16.3466 6.52462   1
   6   6  10 23.3959 9.07609  -2
   6   6  10 23.3959 9.07609   1
   7   6  10 174.580 9.79673  -3
   7   6  10 174.580 9.79673   1
   7   6  10 179.494 9.72758  -2
   7   6  10 179.494 9.72758   1
   8   6  10 24.8359 12.2103  -2
   8   6  10 24.8359 12.2103   1
   8   6  10 8.11023 9.97304  -3
   8   6  10 8.11023 9.97304   1
   9   6  10 126.955 12.5808  -2
   9   6  10 126.955 12.5808   1
  10   6  10 50.3698 21.9212  -2
  10   6  10 50.3698 21.9212   1
  11   6  10 6.27811 4.87861   1
  12   6  10 44.9788 5.73118   1
   0   7  10 5.87444 3.97317   1
   1   7  10 835.737 13.1914  -3
   1   7  10 835.737 13.1914   1
   1   7  10 840.216 23.4927  -2
   1   7  10 840.216 23.4927   1
   2   7  10 4948.99 66.6648  -3
   2   7  10 4948.99 66.6648   1
   2   7  10 4807.23 106.401  -2
   2   7  10 4807.23 106.401   1
   3   7  10 1379.10 20.3412  -3
   3   7  10 1379.10 20.3412   1
   3   7  10 1344.26 32.0948  -2
   3   7  10 1344.26 32.0948   1
   4   7  10 4767.31 107.338  -2
   4   7  10 4767.31 107.338   1
   4   7  10 4934.42 74.8255  -3
   4   7  10 4934.42 74.8255   1
   5   7  10 348.291 8.31439  -3
   5   7  10 348.291 8.31439   1
   5   7  10 347.946 11.7046  -2
   5   7  10 347.946 11.7046   1
   6   7  10 64.2317 7.22874  -3
   6   7  10 64.2317 7.22874   1
   6   7  10 47.6936 10.0466  -2
   6   7  10 47.6936 10.0466   1
   7   7  10 10.2621 10.4135  -3
   7   7  10 10.2621 10.4135   1
   7   7  10 3.57739 10.9506  -2
   7   7  10 3.57739 10.9506   1
   8   7  10 2175.29 80.9972  -2
   8   7  10 2175.29 80.9972   1
   8   7  10 2125.81 113.873  -3
   8   7  10 2125.81 113.873   1
   9   7  10 253.480 27.5005  -3
   9   7  10 253.480 27.5005   1
   9   7  10 288.784 29.0351  -2
   9   7  10 288.784 29.0351   1
  10   7  10 177.543 25.8410  -3
  10   7  10 177.543 25.8410   1
  11   7  10 120.451 8.64649   1
  12   7  10 17.9890 5.26606   1
   1   8  10 743.282 11.5599  -3
   1   8  10 743.282 11.5599   1
   1   8  10 733.852 30.2881  -2
   1   8  10 733.852 30.2881   1
   2   8  10 1683.56 22.3393  -3
   2   8  10 1683.56 22.3393   1
   2   8  10 1636.59 49.5783  -2
   2   8  10 1636.59 49.5783   1
   3   8  10 846.209 13.1969  -3
   3   8  10 846.209 13.1969   1
   3   8  10 842.432 21.4617  -2
   3   8  10 842.432 21.4617   1
   4   8  10 19.5062 4.96144  -3
   4   8  10 19.5062 4.96144   1
   4   8  10 15.8107 6.86420  -2
   4   8  10 15.8107 6.86420   1
   5   8  10 122.136 7.53239  -2
   5   8  10 122.136 7.53239   1
   5   8  10 123.497 6.12005  -3
   5   8  10 123.497 6.12005   1
   6   8  10 39.8979 7.51801  -3
   6   8  10 39.8979 7.51801   1
   6   8  10 66.9079 10.7967  -2
   6   8  10 66.9079 10.7967   1
   7   8  10 91.7205 12.2100  -3
   7   8  10 91.7205 12.2100   1
   7   8  10 62.3303 14.3038  -2
   7   8  10 62.3303 14.3038   1
   8   8  10 58.8064 14.9597  -3
   8   8  10 58.8064 14.9597   1
   8   8  10 60.0897 24.1777  -2
   8   8  10 60.0897 24.1777   1
   9   8  10 72.2687 24.5536  -2
   9   8  10 72.2687 24.5536   1
  10   8  10 144.632 7.93496   1
  11   8  10 85.8635 8.02047   1
  12   8  10 28.1117 6.13943   1
   0   9  10 -1.5019 5.60295   1
   1   9  10 4780.16 63.0700  -3
   1   9  10 4780.16 63.0700   1
   2   9  10 1769.66 23.7936  -3
   2   9  10 1769.66 23.7936   1
   2   9  10 1690.08 61.9753  -2
   2   9  10 1690.08 61.9753   1
   3   9  10 1057.38 14.9745  -3
   3   9  10 1057.38 14.9745   1
   3   9  10 1032.59 29.4920  -2
   3   9  10 1032.59 29.4920   1
   4   9  10 423.844 8.92852  -3
   4   9  10 423.844 8.92852   1
   4   9  10 396.705 15.6398  -2
   4   9  10 396.705 15.6398   1
   5   9  10 17.9385 5.33898  -3
   5   9  10 17.9385 5.33898   1
   5   9  10 14.0045 22.8715  -2
   5   9  10 14.0045 22.8715   1
   6   9  10 432.947 12.7835  -3
   6   9  10 432.947 12.7835   1
   6   9  10 408.581 20.1885  -2
   6   9  10 408.581 20.1885   1
   7   9  10 496.351 26.0144  -3
   7   9  10 496.351 26.0144   1
   7   9  10 415.439 35.4775  -2
   7   9  10 415.439 35.4775   1
   8   9  10 352.627 32.3830  -2
   8   9  10 352.627 32.3830   1
   8   9  10 371.895 33.5422  -3
   8   9  10 371.895 33.5422   1
   9   9  10 154.342 27.4475  -2
   9   9  10 154.342 27.4475   1
  10   9  10 70.2511 6.70764   1
  11   9  10 16.5771 4.83443   1
  12   9  10 4.47155 7.93814   1
   0  10  10 3687.43 72.2190  -3
   0  10  10 3687.43 72.2190   1
   1  10  10 -0.1822 5.54098  -3
   1  10  10 -0.1822 5.54098   1
   2  10  10 105.796 5.60790  -3
   2  10  10 105.796 5.60790   1
   3  10  10 51.0785 14.1378  -2
   3  10  10 51.0785 14.1378   1
   3  10  10 49.7058 5.01389  -3
   3  10  10 49.7058 5.01389   1
   4  10  10 15.2510 4.97709  -3
   4  10  10 15.2510 4.97709   1
   5  10  10 182.877 7.15201  -3
   5  10  10 182.877 7.15201   1
   5  10  10 148.603 18.8477  -2
   5  10  10 148.603 18.8477   1
   6  10  10 648.547 25.3875  -3
   6  10  10 648.547 25.3875   1
   6  10  10 624.372 43.9378  -2
   6  10  10 624.372 43.9378   1
   7  10  10 194.117 16.1036  -3
   7  10  10 194.117 16.1036   1
   7  10  10 250.003 30.2764  -2
   7  10  10 250.003 30.2764   1
   8  10  10 180.009 28.7112  -2
   8  10  10 180.009 28.7112   1
   9  10  10 24.5455 5.61954   1
  10  10  10 251.763 10.7704   1
  11  10  10 53.7160 5.87256   1
  12  10  10 72.5014 11.5836   1
   0  11  10 1.90872 6.03626   1
   1  11  10 558.430 10.7231  -3
   1  11  10 558.430 10.7231   1
   2  11  10 1316.67 19.3740  -3
   2  11  10 1316.67 19.3740   1
   3  11  10 177.959 6.81354  -3
   3  11  10 177.959 6.81354   1
   4  11  10 4581.63 64.7002  -3
   4  11  10 4581.63 64.7002   1
   5  11  10 1014.70 21.1582  -3
   5  11  10 1014.70 21.1582   1
   5  11  10 1002.53 62.8381  -2
   5  11  10 1002.53 62.8381   1
   6  11  10 182.919 20.3724  -3
   6  11  10 182.919 20.3724   1
   7  11  10 133.239 7.66656   1
   8  11  10 14.5220 4.52234   1
   9  11  10 22.1088 5.70527   1
  10  11  10 55.9122 6.36841   1
  11  11  10 22.3673 5.29891   1
  12  11  10 3.99114 7.60263   1
   0  12  10 327.375 13.2684  -3
   0  12  10 327.375 13.2684   1
   1  12  10 296.071 8.95708  -3
   1  12  10 296.071 8.95708   1
   2  12  10 316.696 8.56156  -3
   2  12  10 316.696 8.56156   1
   3  12  10 262.499 8.20045  -3
   3  12  10 262.499 8.20045   1
   4  12  10 134.870 8.44976  -3
   4  12  10 134.870 8.44976   1
   5  12  10 508.917 19.1562  -3
   5  12  10 508.917 19.1562   1
   6  12  10 2.56057 26.7386  -3
   6  12  10 2.56057 26.7386   1
   7  12  10 998.299 25.6938   1
   8  12  10 56.6127 5.60296   1
   9  12  10 55.4895 6.84648   1
  10  12  10 41.8121 6.24966   1
  11  12  10 117.511 8.27641   1
   0  13  10 6.89233 5.09729   1
   1  13  10 326.573 11.6250  -3
   1  13  10 326.573 11.6250   1
   2  13  10 29.3736 8.10753  -3
   2  13  10 29.3736 8.10753   1
   3  13  10 35.2924 8.73160  -3
   3  13  10 35.2924 8.73160   1
   4  13  10 793.838 31.3609  -3
   4  13  10 793.838 31.3609   1
   5  13  10 312.864 24.4819  -3
   5  13  10 312.864 24.4819   1
   6  13  10 1304.70 26.7798   1
   7  13  10 317.685 11.6847   1
   8  13  10 240.221 9.76383   1
   9  13  10 408.471 15.2012   1
  10  13  10 407.111 14.9976   1
  11  13  10 73.6727 9.13305   1
   0  14  10 23.3000 14.1597  -3
   0  14  10 23.3000 14.1597   1
   1  14  10 -7.2897 9.16392  -3
   1  14  10 -7.2897 9.16392   1
   2  14  10 175.485 10.2121  -3
   2  14  10 175.485 10.2121   1
   3  14  10 138.247 13.2077  -3
   3  14  10 138.247 13.2077   1
   4  14  10 1104.57 48.7025  -3
   4  14  10 1104.57 48.7025   1
   5  14  10 61.7072 4.78697   1
   6  14  10 305.698 8.81490   1
   7  14  10 20.3828 5.69769   1
   8  14  10 358.761 12.4119   1
   9  14  10 3.42362 4.51004   1
  10  14  10 72.4494 7.81464   1
   0  15  10 0.20921 5.54817   1
   1  15  10 659.548 22.6682  -3
   1  15  10 659.548 22.6682   1
   2  15  10 242.698 17.9092  -3
   2  15  10 242.698 17.9092   1
   3  15  10 1075.06 69.5765  -3
   3  15  10 1075.06 69.5765   1
   4  15  10 176.749 6.68069   1
   5  15  10 1371.44 26.6119   1
   6  15  10 48.5997 3.82928   1
   7  15  10 63.9802 6.82028   1
   8  15  10 102.112 7.62129   1
   9  15  10 232.403 9.94376   1
  10  15  10 9.87953 6.11926   1
   0  16  10 465.811 25.7493  -3
   0  16  10 465.811 25.7493   1
   1  16  10 634.029 37.0474  -3
   1  16  10 634.029 37.0474   1
   2  16  10 52.6230 32.6763  -3
   2  16  10 52.6230 32.6763   1
   3  16  10 215.963 6.39554   1
   4  16  10 30.2535 4.57820   1
   5  16  10 0.99545 4.31149   1
   6  16  10 885.219 18.0587   1
   7  16  10 172.115 9.64276   1
   8  16  10 22.4687 5.73233   1
   9  16  10 25.3043 5.60578   1
  10  16  10 135.624 23.9064   1
   0  17  10 -12.387 5.39973   1
   1  17  10 117.375 36.9957  -3
   1  17  10 117.375 36.9957   1
   2  17  10 22.1619 3.69752   1
   3  17  10 353.169 8.18046   1
   4  17  10 158.078 7.35863   1
   5  17  10 268.586 9.42647   1
   6  17  10 22.9797 4.01806   1
   7  17  10 246.621 9.07913   1
   8  17  10 19.1329 6.06607   1
   9  17  10 84.2994 7.39499   1
  10  17  10 9.10185 7.51602   1
   0  18  10 2245.69 45.6470   1
   1  18  10 54.2054 4.94698   1
   2  18  10 143.141 5.71444   1
   3  18  10 49.2257 4.29828   1
   4  18  10 140.916 7.35030   1
   5  18  10 56.2849 5.82889   1
   6  18  10 50.0982 4.77316   1
   7  18  10 24.4069 4.03681   1
   8  18  10 32.6396 6.50616   1
   9  18  10 69.8088 9.30841   1
  10  18  10 44.9250 10.9259   1
   0  19  10 6.08038 6.40898   1
   1  19  10 185.517 7.12158   1
   2  19  10 34.1636 4.27640   1
   3  19  10 78.6571 4.90417   1
   4  19  10 215.501 8.62384   1
   5  19  10 10.1017 5.20018   1
   6  19  10 37.1202 4.73483   1
   7  19  10 456.100 12.0156   1
   8  19  10 182.612 10.5805   1
   9  19  10 44.1115 12.3570   1
   0  20  10 175.164 10.7703   1
   1  20  10 24.9024 5.01009   1
   2  20  10 399.756 9.82038   1
   3  20  10 196.713 7.02956   1
   4  20  10 525.719 13.3923   1
   5  20  10 201.519 9.84207   1
   6  20  10 187.867 7.96370   1
   7  20  10 243.080 8.07646   1
   8  20  10 123.005 11.3126   1
   0  21  10 6.27675 6.61995   1
   1  21  10 23.9408 5.49433   1
   2  21  10 210.305 7.90597   1
   3  21  10 18.4677 4.35992   1
   4  21  10 52.8357 5.89844   1
   5  21  10 94.8051 7.77639   1
   6  21  10 78.9225 7.06096   1
   7  21  10 257.098 8.69952   1
   8  21  10 169.010 19.5928   1
   0  22  10 49.6530 8.84757   1
   1  22  10 32.3658 5.62775   1
   2  22  10 1493.67 27.6505   1
   3  22  10 447.045 11.2434   1
   4  22  10 60.3578 6.24130   1
   5  22  10 125.856 8.86682   1
   6  22  10 14.1317 5.61846   1
   7  22  10 15.3981 4.46607   1
   8  22  10 2.64110 11.5373   1
   0  23  10 4.27640 8.32869   1
   1  23  10 222.759 9.23058   1
   2  23  10 266.415 9.26307   1
   3  23  10 14.9913 4.81554   1
   4  23  10 155.286 8.05669   1
   5  23  10 113.985 8.74466   1
   6  23  10 29.8477 6.87352   1
   7  23  10 106.254 7.82098   1
   8  23  10 141.203 28.1872   1
   0  24  10 4.72983 8.19760   1
   1  24  10 66.3552 6.89696   1
   2  24  10 576.681 13.7372   1
   3  24  10 52.3286 5.71546   1
   4  24  10 390.601 12.1121   1
   5  24  10 7.61548 10.3224   1
   6  24  10 3.48532 8.52498   1
   7  24  10 81.4443 9.93402   1
   0  25  10 -5.8185 8.41914   1
   1  25  10 139.265 8.93126   1
   2  25  10 262.364 9.83513   1
   3  25  10 45.1117 5.70454   1
   4  25  10 269.805 15.2868   1
   5  25  10 44.4842 14.0530   1
   6  25  10 173.809 31.4605   1
   7  25  10 186.495 22.6004   1
   0  26  10 134.317 13.2575   1
   1  26  10 192.950 11.7568   1
   2  26  10 27.1304 7.52109   1
   3  26  10 433.776 18.5111   1
   4  26  10 16.4171 8.99338   1
   5  26  10 65.2448 18.5085   1
   7  26  10 60.7067 29.6610   1
   0  27  10 -0.4052 12.1771   1
   1  27  10 204.600 13.9723   1
   2  27  10 130.283 22.6106   1
   3  27  10 91.0773 10.8637   1
   4  27  10 92.0679 10.8546   1
   0  28  10 27.0812 13.6621   1
   1  28  10 51.2525 14.6517   1
   3  28  10 57.6997 22.8404   1
   4  28  10 41.1353 13.6740   1
   1  29  10 169.507 20.1949   1
   1   0  11 4.94127 3.84003   1
   2   0  11 3.59056 3.56214   1
   3   0  11 8.79121 2.68076   1
   4   0  11 -2.3880 3.11975   1
   5   0  11 -0.4196 5.39778   1
   6   0  11 2.38931 5.63928   1
   8   0  11 4.71489 13.8575   1
   1   1  11 372.432 7.87679  -3
   1   1  11 372.432 7.87679  -2
   1   1  11 372.432 7.87679   1
   1   1  11 384.714 7.53015  -3
   1   1  11 384.714 7.53015   1
   2   1  11 165.213 5.12784  -3
   2   1  11 165.213 5.12784   1
   2   1  11 174.890 6.62276  -3
   2   1  11 174.890 6.62276  -2
   2   1  11 174.890 6.62276   1
   3   1  11 1000.44 28.2031  -3
   3   1  11 1000.44 28.2031  -2
   3   1  11 1000.44 28.2031   1
   3   1  11 978.225 14.1699  -3
   3   1  11 978.225 14.1699   1
   4   1  11 2252.24 66.6825  -2
   4   1  11 2252.24 66.6825   1
   4   1  11 2331.09 37.3640  -3
   4   1  11 2331.09 37.3640   1
   4   1  11 2339.61 70.3396  -3
   4   1  11 2339.61 70.3396  -2
   4   1  11 2339.61 70.3396   1
   5   1  11 53.7675 3.59838  -3
   5   1  11 53.7675 3.59838   1
   5   1  11 67.5071 6.76371  -2
   5   1  11 67.5071 6.76371   1
   5   1  11 78.3272 18.0007  -3
   5   1  11 78.3272 18.0007  -2
   5   1  11 78.3272 18.0007   1
   6   1  11 139.131 9.34025  -2
   6   1  11 139.131 9.34025   1
   6   1  11 150.633 6.02993  -3
   6   1  11 150.633 6.02993   1
   7   1  11 30.1517 13.0243  -2
   7   1  11 30.1517 13.0243   1
   8   1  11 932.510 29.7672  -2
   8   1  11 932.510 29.7672   1
   9   1  11 102.019 17.7385  -3
   9   1  11 102.019 17.7385   1
  10   1  11 63.7364 17.0249  -3
  10   1  11 63.7364 17.0249   1
  11   1  11 67.6494 16.0996  -3
  11   2  11 67.6494 16.0996  -2
  11   1  11 67.6494 16.0996   1
   1   2  11 764.820 13.0675  -3
   1   2  11 764.820 13.0675   1
   1   2  11 757.828 15.0313  -3
   1   2  11 757.828 15.0313  -2
   1   2  11 757.828 15.0313   1
   2   2  11 1234.90 20.6186  -3
   2   2  11 1234.90 20.6186   1
   2   2  11 1290.96 26.2140  -3
   2   2  11 1290.96 26.2140  -2
   2   2  11 1290.96 26.2140   1
   3   2  11 536.586 8.74119  -3
   3   2  11 536.586 8.74119   1
   3   2  11 563.975 14.5577  -3
   3   2  11 563.975 14.5577  -2
   3   2  11 563.975 14.5577   1
   3   2  11 577.540 30.7188  -2
   3   2  11 577.540 30.7188   1
   4   2  11 130.868 4.16004  -3
   4   2  11 130.868 4.16004   1
   4   2  11 146.881 6.69352  -2
   4   2  11 146.881 6.69352   1
   4   2  11 138.106 11.4118  -3
   4   2  11 138.106 11.4118  -2
   4   2  11 138.106 11.4118   1
   5   2  11 850.918 15.4389  -3
   5   2  11 850.918 15.4389   1
   5   2  11 807.818 25.8996  -2
   5   2  11 807.818 25.8996   1
   5   2  11 843.357 49.1928  -3
   5   2  11 843.357 49.1928  -2
   5   2  11 843.357 49.1928   1
   6   2  11 609.346 24.6264  -2
   6   2  11 609.346 24.6264   1
   6   2  11 667.971 16.1912  -3
   6   2  11 667.971 16.1912   1
   7   2  11 427.480 28.2824  -2
   7   2  11 427.480 28.2824   1
   7   2  11 473.736 29.4399  -3
   7   2  11 473.736 29.4399   1
   8   2  11 31.7071 9.83879  -2
   8   2  11 31.7071 9.83879   1
  10   2  11 393.621 28.3759  -3
  10   3  11 393.621 28.3759  -2
  10   2  11 393.621 28.3759   1
  10   2  11 379.297 29.1300  -3
  10   1  11 379.297 29.1300  -2
  10   2  11 379.297 29.1300   1
   0   3  11 -8.5994 3.96326   1
   1   3  11 77.1903 7.11596  -3
   1   3  11 77.1903 7.11596  -2
   1   3  11 77.1903 7.11596   1
   1   3  11 74.1904 4.81518  -3
   1   3  11 74.1904 4.81518   1
   2   3  11 3049.62 48.8587  -3
   2   3  11 3049.62 48.8587   1
   2   3  11 3231.08 67.7661  -3
   2   3  11 3231.08 67.7661  -2
   2   3  11 3231.08 67.7661   1
   3   3  11 614.130 22.2813  -2
   3   3  11 614.130 22.2813   1
   3   3  11 623.037 9.80604  -3
   3   3  11 623.037 9.80604   1
   3   3  11 626.740 17.8886  -3
   3   3  11 626.740 17.8886  -2
   3   3  11 626.740 17.8886   1
   4   3  11 181.887 4.73163  -3
   4   3  11 181.887 4.73163   1
   4   3  11 176.880 10.9322  -3
   4   3  11 176.880 10.9322  -2
   4   3  11 176.880 10.9322   1
   4   3  11 186.037 8.28780  -2
   4   3  11 186.037 8.28780   1
   5   3  11 16.0091 3.68877  -3
   5   3  11 16.0091 3.68877   1
   5   3  11 14.4787 8.17092  -2
   5   3  11 14.4787 8.17092   1
   5   3  11 35.9735 12.7136  -3
   5   3  11 35.9735 12.7136  -2
   5   3  11 35.9735 12.7136   1
   6   3  11 7519.74 190.749  -3
   6   3  11 7519.74 190.749   1
   7   3  11 56.2843 8.73108  -2
   7   3  11 56.2843 8.73108   1
   7   3  11 65.4245 7.39248  -3
   7   3  11 65.4245 7.39248   1
   8   3  11 25.2976 8.08429  -2
   8   3  11 25.2976 8.08429   1
   9   3  11 33.4041 11.6096  -2
   9   3  11 33.4041 11.6096   1
  10   3  11 13.3035 18.4053  -3
  10   2  11 13.3035 18.4053  -2
  10   3  11 13.3035 18.4053   1
  12   3  11 188.228 15.1948   1
   0   4  11 827.400 25.6757  -3
   0   4  11 827.400 25.6757   1
   1   4  11 1355.99 21.8118  -3
   1   4  11 1355.99 21.8118   1
   1   4  11 1435.44 25.9994  -3
   1   4  11 1435.44 25.9994  -2
   1   4  11 1435.44 25.9994   1
   2   4  11 110.959 8.69433  -3
   2   4  11 110.959 8.69433  -2
   2   4  11 110.959 8.69433   1
   2   4  11 110.602 4.34664  -3
   2   4  11 110.602 4.34664   1
   2   4  11 113.441 12.3418  -2
   2   4  11 113.441 12.3418   1
   3   4  11 272.233 5.50816  -3
   3   4  11 272.233 5.50816   1
   3   4  11 309.822 11.5592  -3
   3   4  11 309.822 11.5592  -2
   3   4  11 309.822 11.5592   1
   3   4  11 284.242 10.4020  -2
   3   4  11 284.242 10.4020   1
   4   4  11 602.524 10.7783  -3
   4   4  11 602.524 10.7783   1
   4   4  11 578.520 18.6637  -2
   4   4  11 578.520 18.6637   1
   4   4  11 653.252 24.2936  -3
   4   4  11 653.252 24.2936  -2
   4   4  11 653.252 24.2936   1
   5   4  11 441.851 8.92473  -3
   5   4  11 441.851 8.92473   1
   5   4  11 416.292 14.5852  -2
   5   4  11 416.292 14.5852   1
   5   4  11 436.945 22.8442  -3
   5   4  11 436.945 22.8442  -2
   5   4  11 436.945 22.8442   1
   6   4  11 1717.65 34.5248  -3
   6   4  11 1717.65 34.5248   1
   6   4  11 1700.89 63.9945  -2
   6   4  11 1700.89 63.9945   1
   7   4  11 1818.95 43.1798  -3
   7   4  11 1818.95 43.1798   1
   7   4  11 1762.38 66.5432  -2
   7   4  11 1762.38 66.5432   1
   8   4  11 1264.04 68.8814  -3
   8   4  11 1264.04 68.8814   1
   8   4  11 1297.67 49.7473  -2
   8   4  11 1297.67 49.7473   1
   9   4  11 75.4919 9.35800  -2
   9   4  11 75.4919 9.35800   1
  10   5  11 23.8647 24.4065  -3
  10   4  11 23.8647 24.4065  -2
  10   4  11 23.8647 24.4065   1
  10   4  11 0.13357 11.1355  -2
  10   4  11 0.13357 11.1355   1
  11   5  11 38.2060 23.0959  -3
  11   4  11 38.2060 23.0959  -2
  11   4  11 38.2060 23.0959   1
  12   4  11 15.0722 8.21834   1
  13   4  11 31.8954 8.40950   1
   0   5  11 4.60957 4.16090   1
   1   5  11 60.3894 8.82094  -3
   1   5  11 60.3894 8.82094  -2
   1   5  11 60.3894 8.82094   1
   1   5  11 49.2877 5.11420  -3
   1   5  11 49.2877 5.11420   1
   2   5  11 89.2342 7.99348  -3
   2   5  11 89.2342 7.99348  -2
   2   5  11 89.2342 7.99348   1
   2   5  11 59.4783 4.46455  -3
   2   5  11 59.4783 4.46455   1
   2   5  11 53.6815 7.90156  -2
   2   5  11 53.6815 7.90156   1
   3   5  11 158.897 8.30484  -2
   3   5  11 158.897 8.30484   1
   3   5  11 153.410 4.28773  -3
   3   5  11 153.410 4.28773   1
   3   5  11 169.191 9.29182  -3
   3   5  11 169.191 9.29182  -2
   3   5  11 169.191 9.29182   1
   4   5  11 7164.31 127.499  -3
   4   5  11 7164.31 127.499   1
   4   5  11 7728.48 277.291  -3
   4   5  11 7728.48 277.291  -2
   4   5  11 7728.48 277.291   1
   4   5  11 7284.37 254.718  -2
   4   5  11 7284.37 254.718   1
   5   5  11 45.8566 4.53679  -3
   5   5  11 45.8566 4.53679   1
   5   5  11 44.8553 5.52806  -2
   5   5  11 44.8553 5.52806   1
   6   5  11 224.492 14.8901  -2
   6   5  11 224.492 14.8901   1
   6   5  11 213.005 7.26757  -3
   6   5  11 213.005 7.26757   1
   7   5  11 1065.88 34.7817  -2
   7   5  11 1065.88 34.7817   1
   7   5  11 1044.77 24.2464  -3
   7   5  11 1044.77 24.2464   1
   8   5  11 688.622 29.2881  -2
   8   5  11 688.622 29.2881   1
   8   5  11 705.672 42.5651  -3
   8   5  11 705.672 42.5651   1
   9   5  11 29.3446 9.56240  -2
   9   5  11 29.3446 9.56240   1
   9   6  11 49.5678 27.6786  -3
   9   5  11 49.5678 27.6786  -2
   9   5  11 49.5678 27.6786   1
  10   6  11 127.842 27.0372  -3
  10   5  11 127.842 27.0372  -2
  10   5  11 127.842 27.0372   1
  11   5  11 25.3406 6.73321   1
  12   5  11 17.6795 5.81925   1
   0   6  11 5859.12 288.991  -3
   0   6  11 5859.12 288.991  -2
   0   6  11 5859.12 288.991   1
   0   6  11 5896.00 148.225  -3
   0   6  11 5896.00 148.225   1
   1   6  11 173.842 29.5054  -3
   1   6  11 173.842 29.5054  -2
   1   6  11 173.842 29.5054   1
   1   6  11 140.812 6.40815  -3
   1   6  11 140.812 6.40815   1
   1   6  11 184.365 21.2405  -2
   1   6  11 184.365 21.2405   1
   2   6  11 2028.40 41.0420  -3
   2   6  11 2028.40 41.0420  -2
   2   6  11 2028.40 41.0420   1
   2   6  11 1885.85 66.4625  -2
   2   6  11 1885.85 66.4625   1
   2   6  11 1873.04 28.0419  -3
   2   6  11 1873.04 28.0419   1
   3   6  11 1266.17 29.9738  -2
   3   6  11 1266.17 29.9738   1
   3   6  11 1383.22 44.2571  -3
   3   6  11 1383.22 44.2571  -2
   3   6  11 1383.22 44.2571   1
   3   6  11 1259.45 17.8809  -3
   3   6  11 1259.45 17.8809   1
   4   6  11 9758.74 493.960  -3
   4   6  11 9758.74 493.960  -2
   4   6  11 9758.74 493.960   1
   4   6  11 8848.67 317.473  -3
   4   6  11 8848.67 317.473   1
   5   6  11 219.429 5.68186  -3
   5   6  11 219.429 5.68186   1
   5   6  11 192.297 8.22850  -2
   5   6  11 192.297 8.22850   1
   6   6  11 231.073 8.85701  -3
   6   6  11 231.073 8.85701   1
   6   6  11 163.667 11.2062  -2
   6   6  11 163.667 11.2062   1
   7   6  11 410.907 15.4390  -3
   7   6  11 410.907 15.4390   1
   7   6  11 392.522 17.8106  -2
   7   6  11 392.522 17.8106   1
   8   6  11 276.169 14.2657  -2
   8   6  11 276.169 14.2657   1
   8   6  11 293.614 14.9995  -3
   8   6  11 293.614 14.9995   1
   9   6  11 170.743 11.0488  -2
   9   6  11 170.743 11.0488   1
  10   6  11 30.0476 21.6534  -2
  10   6  11 30.0476 21.6534   1
  11   6  11 17.5013 6.47827   1
  12   6  11 2.05417 5.69023   1
   0   7  11 -0.7070 4.77923   1
   1   7  11 542.603 10.1652  -3
   1   7  11 542.603 10.1652   1
   1   7  11 514.222 19.2246  -2
   1   7  11 514.222 19.2246   1
   2   7  11 2571.28 36.4443  -3
   2   7  11 2571.28 36.4443   1
   2   7  11 2555.88 74.4489  -2
   2   7  11 2555.88 74.4489   1
   3   7  11 1450.57 37.6910  -2
   3   7  11 1450.57 37.6910   1
   3   7  11 1450.25 21.3383  -3
   3   7  11 1450.25 21.3383   1
   4   7  11 1007.65 16.1714  -3
   4   7  11 1007.65 16.1714   1
   4   7  11 971.081 24.1983  -2
   4   7  11 971.081 24.1983   1
   5   7  11 562.611 11.4160  -3
   5   7  11 562.611 11.4160   1
   5   7  11 534.198 13.9955  -2
   5   7  11 534.198 13.9955   1
   6   7  11 130.712 8.19083  -3
   6   7  11 130.712 8.19083   1
   6   7  11 133.678 9.87820  -2
   6   7  11 133.678 9.87820   1
   7   7  11 13.4841 10.5093  -3
   7   7  11 13.4841 10.5093   1
   7   7  11 11.0116 13.3144  -2
   7   7  11 11.0116 13.3144   1
   8   7  11 2973.61 89.1343  -2
   8   7  11 2973.61 89.1343   1
   8   7  11 3051.21 160.194  -3
   8   7  11 3051.21 160.194   1
   9   7  11 49.2029 21.9868  -3
   9   7  11 49.2029 21.9868   1
   9   7  11 -4.8875 13.1298  -2
   9   7  11 -4.8875 13.1298   1
  10   7  11 105.346 22.2674  -3
  10   7  11 105.346 22.2674   1
  10   7  11 59.2987 23.9615  -2
  10   7  11 59.2987 23.9615   1
  11   7  11 27.8695 4.56930   1
  12   7  11 81.3249 7.37530   1
   0   8  11 4117.49 70.1401  -3
   0   8  11 4117.49 70.1401   1
   1   8  11 1531.25 20.9301  -3
   1   8  11 1531.25 20.9301   1
   1   8  11 1498.81 79.2558  -2
   1   8  11 1498.81 79.2558   1
   2   8  11 1214.92 16.7522  -3
   2   8  11 1214.92 16.7522   1
   2   8  11 1209.55 32.4592  -2
   2   8  11 1209.55 32.4592   1
   3   8  11 83.3549 4.69957  -3
   3   8  11 83.3549 4.69957   1
   3   8  11 92.4998 8.04302  -2
   3   8  11 92.4998 8.04302   1
   4   8  11 308.699 7.21390  -3
   4   8  11 308.699 7.21390   1
   4   8  11 311.731 10.8636  -2
   4   8  11 311.731 10.8636   1
   5   8  11 325.263 8.45639  -3
   5   8  11 325.263 8.45639   1
   5   8  11 306.172 9.99156  -2
   5   8  11 306.172 9.99156   1
   6   8  11 484.428 21.3764  -2
   6   8  11 484.428 21.3764   1
   6   8  11 487.086 13.3961  -3
   6   8  11 487.086 13.3961   1
   7   8  11 352.476 21.1933  -2
   7   8  11 352.476 21.1933   1
   7   8  11 359.062 21.8649  -3
   7   8  11 359.062 21.8649   1
   8   8  11 178.152 25.6670  -2
   8   8  11 178.152 25.6670   1
   8   8  11 221.665 18.4614  -3
   8   8  11 221.665 18.4614   1
   9   8  11 -24.564 21.4770  -3
   9   8  11 -24.564 21.4770   1
   9   8  11 55.4261 23.9513  -2
   9   8  11 55.4261 23.9513   1
  10   8  11 27.0860 5.24514   1
  11   8  11 22.3185 4.84845   1
  12   8  11 295.172 15.7164   1
   0   9  11 1.13112 5.54536   1
   1   9  11 4240.10 52.5446  -3
   1   9  11 4240.10 52.5446   1
   2   9  11 1048.09 15.0241  -3
   2   9  11 1048.09 15.0241   1
   2   9  11 1054.10 41.2658  -2
   2   9  11 1054.10 41.2658   1
   3   9  11 1282.49 17.6319  -3
   3   9  11 1282.49 17.6319   1
   3   9  11 1267.68 40.6775  -2
   3   9  11 1267.68 40.6775   1
   4   9  11 769.719 21.2828  -2
   4   9  11 769.719 21.2828   1
   4   9  11 750.477 13.1930  -3
   4   9  11 750.477 13.1930   1
   5   9  11 142.297 6.25031  -3
   5   9  11 142.297 6.25031   1
   5   9  11 151.520 14.7315  -2
   5   9  11 151.520 14.7315   1
   6   9  11 3206.57 74.9642  -3
   6   9  11 3206.57 74.9642   1
   6   9  11 3049.69 160.288  -2
   6   9  11 3049.69 160.288   1
   7   9  11 1470.17 57.8918  -2
   7   9  11 1470.17 57.8918   1
   7   9  11 1546.53 61.0021  -3
   7   9  11 1546.53 61.0021   1
   8   9  11 155.317 27.4920  -2
   8   9  11 155.317 27.4920   1
   8   9  11 189.149 27.1385  -3
   8   9  11 189.149 27.1385   1
   9   9  11 234.950 28.6664  -3
   9   9  11 234.950 28.6664   1
   9   9  11 253.875 30.3562  -2
   9   9  11 253.875 30.3562   1
  10   9  11 132.904 8.35680   1
  11   9  11 11.2723 4.93741   1
  12   9  11 10.7716 8.73187   1
   0  10  11 1300.85 30.5707  -3
   0  10  11 1300.85 30.5707   1
   1  10  11 203.692 6.60658  -3
   1  10  11 203.692 6.60658   1
   2  10  11 5270.11 67.0750  -3
   2  10  11 5270.11 67.0750   1
   3  10  11 121.560 5.33790  -3
   3  10  11 121.560 5.33790   1
   3  10  11 119.626 20.3391  -2
   3  10  11 119.626 20.3391   1
   4  10  11 37.8034 5.59908  -3
   4  10  11 37.8034 5.59908   1
   4  10  11 81.4174 26.6473  -2
   4  10  11 81.4174 26.6473   1
   5  10  11 101.500 6.40704  -3
   5  10  11 101.500 6.40704   1
   5  10  11 78.3151 26.8801  -2
   5  10  11 78.3151 26.8801   1
   6  10  11 472.773 32.5565  -3
   6  10  11 472.773 32.5565   1
   6  10  11 855.164 54.5984  -2
   6  10  11 855.164 54.5984   1
   7  10  11 313.460 32.3975  -2
   7  10  11 313.460 32.3975   1
   7  10  11 213.810 16.5435  -3
   7  10  11 213.810 16.5435   1
   8  10  11 109.729 27.0114  -2
   8  10  11 109.729 27.0114   1
   9  10  11 103.004 8.14509   1
  10  10  11 16.1805 5.35347   1
  11  10  11 947.699 27.1854   1
  12  10  11 7.64357 14.4581   1
   0  11  11 4.59955 5.47813   1
   1  11  11 232.303 7.24289  -3
   1  11  11 232.303 7.24289   1
   2  11  11 849.706 13.7811  -3
   2  11  11 849.706 13.7811   1
   3  11  11 161.695 6.51272  -3
   3  11  11 161.695 6.51272   1
   4  11  11 1746.05 28.5723  -3
   4  11  11 1746.05 28.5723   1
   5  11  11 299.224 11.2141  -3
   5  11  11 299.224 11.2141   1
   5  11  11 253.290 32.3570  -2
   5  11  11 253.290 32.3570   1
   6  11  11 559.517 29.3826  -3
   6  11  11 559.517 29.3826   1
   6  11  11 524.861 40.9613  -2
   6  11  11 524.861 40.9613   1
   7  11  11 32.9656 5.34148   1
   8  11  11 9.62906 4.50746   1
   9  11  11 95.7369 8.15453   1
  10  11  11 14.6937 5.39656   1
  11  11  11 13.9442 5.41362   1
  12  11  11 92.3277 12.6996   1
   0  12  11 121.137 12.2691  -3
   0  12  11 121.137 12.2691   1
   1  12  11 13.6733 6.47565  -3
   1  12  11 13.6733 6.47565   1
   2  12  11 16.5627 6.04537  -3
   2  12  11 16.5627 6.04537   1
   3  12  11 109.695 7.87821  -3
   3  12  11 109.695 7.87821   1
   4  12  11 2224.42 37.6622  -3
   4  12  11 2224.42 37.6622   1
   5  12  11 492.803 18.9354  -3
   5  12  11 492.803 18.9354   1
   6  12  11 430.974 38.9803  -3
   6  12  11 430.974 38.9803   1
   7  12  11 82.1833 6.94575   1
   8  12  11 13.3805 4.79402   1
   9  12  11 51.4076 6.85034   1
  10  12  11 182.067 10.0427   1
  11  12  11 14.6140 6.87847   1
   0  13  11 -2.6947 5.85688   1
   1  13  11 25.8753 7.86933  -3
   1  13  11 25.8753 7.86933   1
   2  13  11 91.7893 7.77181  -3
   2  13  11 91.7893 7.77181   1
   3  13  11 654.124 15.5005  -3
   3  13  11 654.124 15.5005   1
   4  13  11 402.129 18.8276  -3
   4  13  11 402.129 18.8276   1
   5  13  11 1175.35 50.6469  -3
   5  13  11 1175.35 50.6469   1
   6  13  11 472.393 11.6343   1
   7  13  11 21.9043 5.44241   1
   8  13  11 34.7360 5.61247   1
   9  13  11 133.273 9.79355   1
  10  13  11 -2.5353 5.50735   1
  11  13  11 19.4907 9.43061   1
   0  14  11 243.692 16.8449  -3
   0  14  11 243.692 16.8449   1
   1  14  11 7.43378 9.28773  -3
   1  14  11 7.43378 9.28773   1
   2  14  11 1648.75 31.1185  -3
   2  14  11 1648.75 31.1185   1
   3  14  11 15.1266 10.1391  -3
   3  14  11 15.1266 10.1391   1
   4  14  11 38.1402 30.5493  -3
   4  14  11 38.1402 30.5493   1
   5  14  11 2284.34 39.6782   1
   6  14  11 145.201 6.47658   1
   7  14  11 28.2954 5.88269   1
   8  14  11 58.2451 6.37618   1
   9  14  11 21.0000 5.01841   1
  10  14  11 40.3412 6.73856   1
   0  15  11 2.82334 5.79486   1
   1  15  11 866.984 29.8508  -3
   1  15  11 866.984 29.8508   1
   2  15  11 15.5752 17.8415  -3
   2  15  11 15.5752 17.8415   1
   3  15  11 279.563 27.4669  -3
   3  15  11 279.563 27.4669   1
   4  15  11 41.4509 4.45109   1
   5  15  11 250.187 8.84660   1
   6  15  11 739.354 15.4898   1
   7  15  11 90.1663 7.72187   1
   8  15  11 13.7325 5.48134   1
   9  15  11 87.1206 7.00809   1
  10  15  11 191.638 11.3193   1
   0  16  11 8.81541 31.8246  -3
   0  16  11 8.81541 31.8246   1
   1  16  11 2929.03 159.338  -3
   1  16  11 2929.03 159.338   1
   2  16  11 300.287 41.4677  -3
   2  16  11 300.287 41.4677   1
   3  16  11 538.278 10.6371   1
   4  16  11 783.877 16.0433   1
   5  16  11 305.673 9.91442   1
   6  16  11 338.329 9.00515   1
   7  16  11 68.6467 7.13726   1
   8  16  11 80.5671 7.41534   1
   9  16  11 -4.2342 5.06260   1
   0  17  11 -8.2002 5.70041   1
   1  17  11 225.432 39.3222  -3
   1  17  11 225.432 39.3222   1
   2  17  11 59.6671 4.29428   1
   3  17  11 170.756 6.44375   1
   4  17  11 1047.89 21.5956   1
   5  17  11 216.196 8.59603   1
   6  17  11 -1.8195 3.52908   1
   7  17  11 7.61771 3.58373   1
   8  17  11 246.889 11.1970   1
   9  17  11 191.058 9.69608   1
  10  17  11 39.6313 9.27976   1
   0  18  11 4332.53 84.5569   1
   1  18  11 376.823 9.29104   1
   2  18  11 44.7241 4.20089   1
   3  18  11 83.1552 5.04266   1
   4  18  11 652.840 15.2219   1
   5  18  11 78.7462 6.84788   1
   6  18  11 7.75588 4.14746   1
   7  18  11 341.415 9.90131   1
   8  18  11 3.15203 5.85437   1
   9  18  11 364.904 17.4614   1
  10  18  11 68.0648 11.7933   1
   0  19  11 11.0965 6.55072   1
   1  19  11 98.9472 5.58236   1
   2  19  11 57.5464 4.77558   1
   3  19  11 6.24780 3.83187   1
   4  19  11 19.2582 5.08688   1
   5  19  11 36.7885 5.78743   1
   6  19  11 369.519 12.1677   1
   7  19  11 89.7068 5.87198   1
   8  19  11 11.2868 6.17944   1
   9  19  11 -13.813 10.2677   1
   0  20  11 356.837 13.9256   1
   1  20  11 39.6040 5.37282   1
   2  20  11 255.017 7.60869   1
   3  20  11 20.8207 4.11910   1
   4  20  11 159.903 8.03767   1
   5  20  11 80.9756 7.23872   1
   6  20  11 54.5098 6.13910   1
   7  20  11 6.13855 3.61602   1
   8  20  11 101.898 13.9746   1
   0  21  11 4.23232 6.69484   1
   1  21  11 12.1731 5.25162   1
   2  21  11 1624.57 27.9895   1
   3  21  11 114.233 6.00983   1
   4  21  11 20.4855 5.15894   1
   5  21  11 13.6633 5.66486   1
   6  21  11 16.5629 5.55865   1
   7  21  11 17.6228 4.37839   1
   8  21  11 420.830 27.1319   1
   0  22  11 35.6825 8.23909   1
   1  22  11 32.8726 5.54253   1
   2  22  11 146.080 7.03030   1
   3  22  11 12.4451 4.53351   1
   4  22  11 129.805 7.57316   1
   5  22  11 447.636 14.5895   1
   6  22  11 45.7227 6.26628   1
   7  22  11 188.443 8.11737   1
   8  22  11 11.5781 11.7584   1
   0  23  11 -3.0701 8.24080   1
   1  23  11 26.4581 5.64558   1
   2  23  11 53.6753 5.27355   1
   3  23  11 113.174 6.90991   1
   4  23  11 40.2691 6.28716   1
   5  23  11 74.5550 7.69872   1
   6  23  11 43.5979 7.52367   1
   7  23  11 262.646 11.8097   1
   0  24  11 16.9493 8.64999   1
   1  24  11 886.221 20.8519   1
   2  24  11 553.199 13.6546   1
   3  24  11 63.0064 6.02525   1
   4  24  11 37.5554 6.57795   1
   5  24  11 21.8270 10.3154   1
   6  24  11 -3.8123 9.88576   1
   7  24  11 38.8518 8.61753   1
   0  25  11 -7.5379 8.36021   1
   1  25  11 225.519 10.6536   1
   2  25  11 154.984 8.28797   1
   3  25  11 388.480 11.4518   1
   4  25  11 13.3511 8.55387   1
   5  25  11 158.020 19.9297   1
   6  25  11 328.650 37.0410   1
   7  25  11 57.8872 15.2297   1
   0  26  11 22.1527 13.0706   1
   1  26  11 191.744 11.8555   1
   2  26  11 469.093 18.6481   1
   3  26  11 75.6807 10.1437   1
   4  26  11 170.591 13.5970   1
   5  26  11 20.7096 18.2100   1
   0  27  11 13.4637 12.9705   1
   1  27  11 18.4465 9.05464   1
   2  27  11 53.7198 24.1713   1
   3  27  11 239.854 14.9931   1
   4  27  11 15.4631 9.09327   1
   0  28  11 6.83846 13.2084   1
   1  28  11 77.9245 15.9181   1
   3  28  11 158.806 30.9629   1
   4  28  11 170.262 19.8730   1
   1  29  11 349.564 25.0710   1
   1   0  12 9317.19 471.189  -3
   1   0  12 9317.19 471.189   1
   2   0  12 4147.39 105.233  -3
   2   0  12 4147.39 105.233   1
   2   0  12 4548.17 92.8805  -3
   2   0  12 4548.17 92.8805  -2
   2   0  12 4548.17 92.8805   1
   4   0  12 1613.31 59.0487  -2
   4   0  12 1613.31 59.0487   1
   4   0  12 1678.42 63.3598  -3
   4   0  12 1678.42 63.3598  -2
   4   0  12 1678.42 63.3598   1
   4   0  12 1757.93 40.8045  -3
   4   0  12 1757.93 40.8045   1
   5   0  12 939.540 20.4520  -3
   5   0  12 939.540 20.4520   1
   5   0  12 857.320 32.8729  -2
   5   0  12 857.320 32.8729   1
   5   0  12 811.685 47.5029  -3
   5   0  12 811.685 47.5029  -2
   5   0  12 811.685 47.5029   1
   6   0  12 1187.59 32.3142  -3
   6   0  12 1187.59 32.3142   1
   6   0  12 1100.70 42.6292  -2
   6   0  12 1100.70 42.6292   1
   9   0  12 676.271 41.6287  -3
   9   1  12 676.271 41.6287  -2
   9   0  12 676.271 41.6287   1
  10   0  12 88.0806 17.9753  -3
  10   1  12 88.0806 17.9753  -2
  10   0  12 88.0806 17.9753   1
   1   1  12 707.867 12.4104  -3
   1   1  12 707.867 12.4104   1
   1   1  12 752.858 13.4159  -3
   1   1  12 752.858 13.4159  -2
   1   1  12 752.858 13.4159   1
   2   1  12 6171.43 139.243  -3
   2   1  12 6171.43 139.243   1
   2   1  12 7148.56 362.627  -3
   2   1  12 7148.56 362.627  -2
   2   1  12 7148.56 362.627   1
   3   1  12 697.543 10.6843  -3
   3   1  12 697.543 10.6843   1
   3   1  12 748.534 19.6950  -3
   3   1  12 748.534 19.6950  -2
   3   1  12 748.534 19.6950   1
   4   1  12 1215.76 20.4693  -3
   4   1  12 1215.76 20.4693   1
   4   1  12 1225.63 33.6985  -3
   4   1  12 1225.63 33.6985  -2
   4   1  12 1225.63 33.6985   1
   4   1  12 1167.06 42.5350  -2
   4   1  12 1167.06 42.5350   1
   5   1  12 1092.46 16.6802  -3
   5   1  12 1092.46 16.6802   1
   5   1  12 1070.11 40.3184  -2
   5   1  12 1070.11 40.3184   1
   5   1  12 1115.59 43.7081  -3
   5   1  12 1115.59 43.7081  -2
   5   1  12 1115.59 43.7081   1
   6   1  12 608.146 15.2097  -3
   6   1  12 608.146 15.2097   1
   6   1  12 565.008 23.1431  -2
   6   1  12 565.008 23.1431   1
   7   1  12 65.5108 14.0671  -2
   7   1  12 65.5108 14.0671   1
   8   1  12 2091.16 109.065  -2
   8   1  12 2091.16 109.065   1
   9   1  12 167.523 21.7357  -3
   9   0  12 167.523 21.7357  -2
   9   1  12 167.523 21.7357   1
  10   1  12 141.502 20.1437  -3
  10   2  12 141.502 20.1437  -2
  10   1  12 141.502 20.1437   1
  10   1  12 122.789 19.8245  -3
  10   0  12 122.789 19.8245  -2
  10   1  12 122.789 19.8245   1
  11   1  12 85.8254 17.6263  -3
  11   2  12 85.8254 17.6263  -2
  11   1  12 85.8254 17.6263   1
   0   2  12 2511.43 87.3911  -3
   0   2  12 2511.43 87.3911   1
   1   2  12 47.2041 6.34209  -3
   1   2  12 47.2041 6.34209  -2
   1   2  12 47.2041 6.34209   1
   1   2  12 50.6243 4.99617  -3
   1   2  12 50.6243 4.99617   1
   2   2  12 2212.12 35.8270  -3
   2   2  12 2212.12 35.8270   1
   2   2  12 2416.24 41.4923  -3
   2   2  12 2416.24 41.4923  -2
   2   2  12 2416.24 41.4923   1
   3   2  12 224.730 5.02567  -3
   3   2  12 224.730 5.02567   1
   3   2  12 251.003 9.61895  -3
   3   2  12 251.003 9.61895  -2
   3   2  12 251.003 9.61895   1
   4   2  12 401.371 8.06662  -3
   4   2  12 401.371 8.06662   1
   4   2  12 396.690 14.6988  -3
   4   2  12 396.690 14.6988  -2
   4   2  12 396.690 14.6988   1
   4   2  12 415.655 12.9001  -2
   4   2  12 415.655 12.9001   1
   5   2  12 17.2988 2.69311  -3
   5   2  12 17.2988 2.69311   1
   5   2  12 17.6559 7.15037  -2
   5   2  12 17.6559 7.15037   1
   5   2  12 9.38706 12.2278  -3
   5   2  12 9.38706 12.2278  -2
   5   2  12 9.38706 12.2278   1
   6   2  12 2230.80 43.4769  -3
   6   2  12 2230.80 43.4769   1
   6   2  12 2219.48 66.8909  -2
   6   2  12 2219.48 66.8909   1
   6   2  12 2443.66 127.656  -3
   6   2  12 2443.66 127.656  -2
   6   2  12 2443.66 127.656   1
   7   2  12 169.116 18.2333  -2
   7   2  12 169.116 18.2333   1
   8   2  12 1644.87 61.8809  -2
   8   2  12 1644.87 61.8809   1
   9   2  12 1865.67 99.8638  -3
   9   1  12 1865.67 99.8638  -2
   9   2  12 1865.67 99.8638   1
  10   2  12 27.1524 19.0698  -3
  10   1  12 27.1524 19.0698  -2
  10   2  12 27.1524 19.0698   1
  10   2  12 37.3097 17.9024  -3
  10   3  12 37.3097 17.9024  -2
  10   2  12 37.3097 17.9024   1
  12   2  12 12.5670 8.77580   1
   0   3  12 -0.5380 5.21773   1
   1   3  12 148.528 5.70739  -3
   1   3  12 148.528 5.70739   1
   1   3  12 180.162 8.87484  -3
   1   3  12 180.162 8.87484  -2
   1   3  12 180.162 8.87484   1
   2   3  12 2561.98 41.4185  -3
   2   3  12 2561.98 41.4185   1
   2   3  12 2835.17 59.9083  -3
   2   3  12 2835.17 59.9083  -2
   2   3  12 2835.17 59.9083   1
   3   3  12 574.576 15.4871  -3
   3   3  12 574.576 15.4871  -2
   3   3  12 574.576 15.4871   1
   3   3  12 548.888 9.33173  -3
   3   3  12 548.888 9.33173   1
   3   3  12 554.589 20.8610  -2
   3   3  12 554.589 20.8610   1
   4   3  12 138.109 4.79604  -3
   4   3  12 138.109 4.79604   1
   4   3  12 130.328 10.8005  -3
   4   3  12 130.328 10.8005  -2
   4   3  12 130.328 10.8005   1
   4   3  12 149.748 7.94215  -2
   4   3  12 149.748 7.94215   1
   5   3  12 1056.26 16.3106  -3
   5   3  12 1056.26 16.3106   1
   5   3  12 1130.72 44.7447  -3
   5   3  12 1130.72 44.7447  -2
   5   3  12 1130.72 44.7447   1
   5   3  12 1010.35 31.1962  -2
   5   3  12 1010.35 31.1962   1
   6   3  12 251.849 7.95717  -3
   6   3  12 251.849 7.95717   1
   6   3  12 259.847 16.0837  -2
   6   3  12 259.847 16.0837   1
   6   3  12 299.203 25.3104  -3
   6   3  12 299.203 25.3104  -2
   6   3  12 299.203 25.3104   1
   7   3  12 2247.66 67.2980  -3
   7   3  12 2247.66 67.2980   1
   7   3  12 2179.22 56.4286  -2
   7   3  12 2179.22 56.4286   1
   8   3  12 19.9379 10.3762  -2
   8   3  12 19.9379 10.3762   1
   9   3  12 196.455 17.6490  -2
   9   3  12 196.455 17.6490   1
  10   3  12 223.255 25.4872  -3
  10   2  12 223.255 25.4872  -2
  10   3  12 223.255 25.4872   1
  10   3  12 162.664 21.5872  -3
  10   4  12 162.664 21.5872  -2
  10   3  12 162.664 21.5872   1
  11   3  12 258.536 26.1811  -3
  11   2  12 258.536 26.1811  -2
  11   3  12 258.536 26.1811   1
  12   3  12 88.6608 13.3542   1
  13   4  12 1.75491 12.8378  -2
  13   3  12 1.75491 12.8378   1
   0   4  12 1091.86 33.0143  -3
   0   4  12 1091.86 33.0143   1
   1   4  12 2102.14 32.8804  -3
   1   4  12 2102.14 32.8804   1
   1   4  12 2356.82 46.5472  -3
   1   4  12 2356.82 46.5472  -2
   1   4  12 2356.82 46.5472   1
   2   4  12 4042.45 72.9050  -3
   2   4  12 4042.45 72.9050  -2
   2   4  12 4042.45 72.9050   1
   2   4  12 3847.79 58.4337  -3
   2   4  12 3847.79 58.4337   1
   3   4  12 6176.25 117.636  -3
   3   4  12 6176.25 117.636   1
   3   4  12 6603.27 136.340  -3
   3   4  12 6603.27 136.340  -2
   3   4  12 6603.27 136.340   1
   3   4  12 6344.82 306.906  -2
   3   4  12 6344.82 306.906   1
   4   4  12 1558.22 24.6951  -3
   4   4  12 1558.22 24.6951   1
   4   4  12 1599.27 50.2421  -3
   4   4  12 1599.27 50.2421  -2
   4   4  12 1599.27 50.2421   1
   4   4  12 1486.55 43.7070  -2
   4   4  12 1486.55 43.7070   1
   5   4  12 394.418 14.4932  -2
   5   4  12 394.418 14.4932   1
   5   4  12 404.215 7.50521  -3
   5   4  12 404.215 7.50521   1
   5   4  12 423.492 31.2924  -3
   5   4  12 423.492 31.2924  -2
   5   4  12 423.492 31.2924   1
   6   4  12 3219.86 58.2690  -3
   6   4  12 3219.86 58.2690   1
   6   4  12 3097.50 92.4953  -2
   6   4  12 3097.50 92.4953   1
   7   4  12 145.646 9.26969  -3
   7   4  12 145.646 9.26969   1
   7   4  12 133.920 10.0026  -2
   7   4  12 133.920 10.0026   1
   8   4  12 40.1218 9.19289  -2
   8   4  12 40.1218 9.19289   1
   9   4  12 194.318 13.1296  -2
   9   4  12 194.318 13.1296   1
  10   5  12 248.138 29.6054  -3
  10   4  12 248.138 29.6054  -2
  10   4  12 248.138 29.6054   1
  10   4  12 207.000 16.6354  -2
  10   4  12 207.000 16.6354   1
  11   5  12 247.736 28.5728  -3
  11   4  12 247.736 28.5728  -2
  11   4  12 247.736 28.5728   1
  11   4  12 284.380 28.4539  -3
  11   3  12 284.380 28.4539  -2
  11   4  12 284.380 28.4539   1
  12   4  12 36.0778 10.9836   1
  13   5  12 283.109 21.0464  -2
  13   4  12 283.109 21.0464   1
   0   5  12 -3.1552 5.31883   1
   1   5  12 1427.16 34.9756  -3
   1   5  12 1427.16 34.9756  -2
   1   5  12 1427.16 34.9756   1
   1   5  12 1377.74 22.3684  -3
   1   5  12 1377.74 22.3684   1
   2   5  12 655.382 11.1851  -3
   2   5  12 655.382 11.1851   1
   2   5  12 690.332 15.7421  -3
   2   5  12 690.332 15.7421  -2
   2   5  12 690.332 15.7421   1
   2   5  12 648.701 35.2686  -2
   2   5  12 648.701 35.2686   1
   3   5  12 2559.12 36.1180  -3
   3   5  12 2559.12 36.1180   1
   3   5  12 2636.36 75.1381  -2
   3   5  12 2636.36 75.1381   1
   3   5  12 2750.91 58.5286  -3
   3   5  12 2750.91 58.5286  -2
   3   5  12 2750.91 58.5286   1
   4   5  12 392.621 7.73047  -3
   4   5  12 392.621 7.73047   1
   4   5  12 388.677 14.6089  -2
   4   5  12 388.677 14.6089   1
   4   5  12 440.699 19.8554  -3
   4   5  12 440.699 19.8554  -2
   4   5  12 440.699 19.8554   1
   5   5  12 352.791 11.5353  -2
   5   5  12 352.791 11.5353   1
   5   5  12 394.370 7.55584  -3
   5   5  12 394.370 7.55584   1
   6   5  12 1966.86 32.3198  -3
   6   5  12 1966.86 32.3198   1
   6   5  12 1930.25 58.4675  -2
   6   5  12 1930.25 58.4675   1
   7   5  12 74.7196 9.82074  -2
   7   5  12 74.7196 9.82074   1
   7   5  12 53.9020 9.40344  -3
   7   5  12 53.9020 9.40344   1
   8   5  12 752.499 32.0202  -2
   8   5  12 752.499 32.0202   1
   9   5  12 407.205 16.5577  -2
   9   5  12 407.205 16.5577   1
  10   5  12 302.595 20.7797  -2
  10   5  12 302.595 20.7797   1
  10   6  12 313.384 32.4813  -3
  10   5  12 313.384 32.4813  -2
  10   5  12 313.384 32.4813   1
  11   6  12 640.394 44.2469  -3
  11   5  12 640.394 44.2469  -2
  11   5  12 640.394 44.2469   1
  12   5  12 18.8865 6.48653   1
  13   5  12 76.0797 10.6642   1
   0   6  12 1080.68 30.3492  -3
   0   6  12 1080.68 30.3492   1
   1   6  12 798.371 13.5290  -3
   1   6  12 798.371 13.5290   1
   1   6  12 845.898 29.5549  -3
   1   6  12 845.898 29.5549  -2
   1   6  12 845.898 29.5549   1
   2   6  12 180.005 5.70711  -3
   2   6  12 180.005 5.70711   1
   2   6  12 209.873 9.77469  -3
   2   6  12 209.873 9.77469  -2
   2   6  12 209.873 9.77469   1
   2   6  12 205.797 10.9110  -2
   2   6  12 205.797 10.9110   1
   3   6  12 160.665 4.94519  -3
   3   6  12 160.665 4.94519   1
   3   6  12 136.652 13.2899  -3
   3   6  12 136.652 13.2899  -2
   3   6  12 136.652 13.2899   1
   3   6  12 175.665 9.17260  -2
   3   6  12 175.665 9.17260   1
   4   6  12 23.7230 4.20346  -3
   4   6  12 23.7230 4.20346   1
   4   6  12 28.7420 10.4895  -2
   4   6  12 28.7420 10.4895   1
   4   6  12 -4.1340 23.7550  -3
   4   6  12 -4.1340 23.7550  -2
   4   6  12 -4.1340 23.7550   1
   5   6  12 374.910 8.07996  -3
   5   6  12 374.910 8.07996   1
   5   6  12 345.251 11.1109  -2
   5   6  12 345.251 11.1109   1
   6   6  12 1711.88 28.5928  -3
   6   6  12 1711.88 28.5928   1
   6   6  12 1128.28 61.7592  -2
   6   6  12 1128.28 61.7592   1
   7   6  12 403.851 22.0294  -2
   7   6  12 403.851 22.0294   1
   7   6  12 364.484 16.9605  -3
   7   6  12 364.484 16.9605   1
   8   6  12 4.06526 14.0580  -3
   8   6  12 4.06526 14.0580   1
   8   6  12 -2.0395 13.0146  -2
   8   6  12 -2.0395 13.0146   1
   9   6  12 135.350 14.4615  -2
   9   6  12 135.350 14.4615   1
  10   7  12 35.8491 28.6115  -3
  10   6  12 35.8491 28.6115  -2
  10   6  12 35.8491 28.6115   1
  10   6  12 39.5931 12.5596  -2
  10   6  12 39.5931 12.5596   1
  11   6  12 83.0204 7.05706   1
  12   6  12 17.9286 5.50834   1
   0   7  12 8.30039 4.68221   1
   1   7  12 246.859 7.62105  -3
   1   7  12 246.859 7.62105   1
   1   7  12 235.068 15.6840  -2
   1   7  12 235.068 15.6840   1
   1   7  12 301.062 35.0349  -3
   1   7  12 301.062 35.0349  -2
   1   7  12 301.062 35.0349   1
   2   7  12 1252.78 18.8101  -3
   2   7  12 1252.78 18.8101   1
   2   7  12 1180.08 32.0041  -2
   2   7  12 1180.08 32.0041   1
   2   7  12 1328.17 52.5927  -3
   2   7  12 1328.17 52.5927  -2
   2   7  12 1328.17 52.5927   1
   3   7  12 5086.19 77.2483  -3
   3   7  12 5086.19 77.2483   1
   3   7  12 5075.56 96.3474  -2
   3   7  12 5075.56 96.3474   1
   4   7  12 484.935 9.25151  -3
   4   7  12 484.935 9.25151   1
   4   7  12 488.048 16.0565  -2
   4   7  12 488.048 16.0565   1
   5   7  12 332.494 10.1538  -2
   5   7  12 332.494 10.1538   1
   5   7  12 353.885 8.13547  -3
   5   7  12 353.885 8.13547   1
   6   7  12 208.536 6.95312  -3
   6   7  12 208.536 6.95312   1
   6   7  12 189.784 11.1403  -2
   6   7  12 189.784 11.1403   1
   7   7  12 1294.95 51.2956  -2
   7   7  12 1294.95 51.2956   1
   7   7  12 1288.76 41.8594  -3
   7   7  12 1288.76 41.8594   1
   8   7  12 2059.05 63.1733  -2
   8   7  12 2059.05 63.1733   1
   8   7  12 2194.42 82.8283  -3
   8   7  12 2194.42 82.8283   1
   9   7  12 336.329 19.9557  -2
   9   7  12 336.329 19.9557   1
   9   7  12 371.847 32.0522  -3
   9   7  12 371.847 32.0522   1
  10   7  12 85.7163 24.4458  -2
  10   7  12 85.7163 24.4458   1
  10   7  12 105.314 23.7701  -3
  10   7  12 105.314 23.7701   1
  11   7  12 135.024 7.86093   1
  12   7  12 14.8175 6.78951   1
   0   8  12 172.607 7.96450  -3
   0   8  12 172.607 7.96450   1
   1   8  12 24.0209 4.85854  -3
   1   8  12 24.0209 4.85854   1
   2   8  12 59.0574 4.55945  -3
   2   8  12 59.0574 4.55945   1
   2   8  12 92.4019 9.82047  -2
   2   8  12 92.4019 9.82047   1
   3   8  12 3273.85 44.7354  -3
   3   8  12 3273.85 44.7354   1
   3   8  12 3226.43 73.5679  -2
   3   8  12 3226.43 73.5679   1
   4   8  12 42.6440 7.40635  -2
   4   8  12 42.6440 7.40635   1
   4   8  12 24.7957 4.76057  -3
   4   8  12 24.7957 4.76057   1
   5   8  12 622.990 11.8580  -3
   5   8  12 622.990 11.8580   1
   5   8  12 612.819 15.0457  -2
   5   8  12 612.819 15.0457   1
   6   8  12 58.2308 6.68033  -3
   6   8  12 58.2308 6.68033   1
   6   8  12 70.7332 13.9470  -2
   6   8  12 70.7332 13.9470   1
   7   8  12 692.913 31.8508  -2
   7   8  12 692.913 31.8508   1
   7   8  12 700.941 32.4070  -3
   7   8  12 700.941 32.4070   1
   8   8  12 213.990 28.8575  -2
   8   8  12 213.990 28.8575   1
   8   8  12 159.162 26.0458  -3
   8   8  12 159.162 26.0458   1
   9   8  12 12.5405 24.4692  -2
   9   8  12 12.5405 24.4692   1
   9   8  12 47.1460 23.0823  -3
   9   8  12 47.1460 23.0823   1
  10   8  12 26.1348 22.6405  -3
  10   8  12 26.1348 22.6405   1
  10   8  12 54.6869 25.7030  -2
  10   8  12 54.6869 25.7030   1
  11   8  12 6.98970 4.72659   1
  12   8  12 -0.1023 8.62342   1
   0   9  12 -6.9557 5.10562   1
   1   9  12 377.492 7.90949  -3
   1   9  12 377.492 7.90949   1
   2   9  12 47.2351 4.70151  -3
   2   9  12 47.2351 4.70151   1
   2   9  12 53.9904 19.1170  -2
   2   9  12 53.9904 19.1170   1
   3   9  12 2053.30 54.4850  -2
   3   9  12 2053.30 54.4850   1
   3   9  12 2069.70 27.9682  -3
   3   9  12 2069.70 27.9682   1
   4   9  12 3.55476 5.34289  -3
   4   9  12 3.55476 5.34289   1
   4   9  12 4.63936 13.0183  -2
   4   9  12 4.63936 13.0183   1
   5   9  12 896.791 27.9592  -2
   5   9  12 896.791 27.9592   1
   5   9  12 855.690 15.5453  -3
   5   9  12 855.690 15.5453   1
   6   9  12 92.2342 26.5117  -2
   6   9  12 92.2342 26.5117   1
   6   9  12 64.7824 9.32443  -3
   6   9  12 64.7824 9.32443   1
   7   9  12 321.860 32.4659  -3
   7   9  12 321.860 32.4659   1
   7   9  12 292.125 31.3501  -2
   7   9  12 292.125 31.3501   1
   8   9  12 14.2254 23.9537  -3
   8   9  12 14.2254 23.9537   1
   8   9  12 53.6861 25.8542  -2
   8   9  12 53.6861 25.8542   1
   9   9  12 20.9236 24.5304  -2
   9   9  12 20.9236 24.5304   1
   9   9  12 19.3514 23.2048  -3
   9   9  12 19.3514 23.2048   1
  10   9  12 88.4696 7.16407   1
  11   9  12 86.2913 7.06576   1
  12   9  12 235.016 12.7966   1
   0  10  12 87.1903 8.18028  -3
   0  10  12 87.1903 8.18028   1
   1  10  12 30.2744 6.00660  -3
   1  10  12 30.2744 6.00660   1
   2  10  12 139.294 6.47569  -3
   2  10  12 139.294 6.47569   1
   3  10  12 34.6816 4.77190  -3
   3  10  12 34.6816 4.77190   1
   3  10  12 54.6285 15.1099  -2
   3  10  12 54.6285 15.1099   1
   4  10  12 371.560 8.52860  -3
   4  10  12 371.560 8.52860   1
   4  10  12 399.322 20.5401  -2
   4  10  12 399.322 20.5401   1
   5  10  12 248.100 17.8791  -2
   5  10  12 248.100 17.8791   1
   5  10  12 245.014 7.57788  -3
   5  10  12 245.014 7.57788   1
   6  10  12 37.6223 13.6041  -3
   6  10  12 37.6223 13.6041   1
   6  10  12 16.3213 25.4835  -2
   6  10  12 16.3213 25.4835   1
   7  10  12 264.545 21.3837  -3
   7  10  12 264.545 21.3837   1
   7  10  12 252.994 31.8527  -2
   7  10  12 252.994 31.8527   1
   8  10  12 632.134 45.6563  -2
   8  10  12 632.134 45.6563   1
   8  10  12 628.021 44.8963  -3
   8  10  12 628.021 44.8963   1
   9  10  12 149.575 28.9771  -2
   9  10  12 149.575 28.9771   1
  10  10  12 186.624 9.93740   1
  11  10  12 24.9088 5.56896   1
  12  10  12 18.7409 8.40631   1
   0  11  12 -5.5459 5.48298   1
   1  11  12 132.968 6.76840  -3
   1  11  12 132.968 6.76840   1
   2  11  12 173.565 6.89042  -3
   2  11  12 173.565 6.89042   1
   3  11  12 84.0528 5.54509  -3
   3  11  12 84.0528 5.54509   1
   4  11  12 1975.16 32.0102  -3
   4  11  12 1975.16 32.0102   1
   5  11  12 1085.59 28.0462  -3
   5  11  12 1085.59 28.0462   1
   6  11  12 618.911 31.6539  -3
   6  11  12 618.911 31.6539   1
   6  11  12 597.194 45.8357  -2
   6  11  12 597.194 45.8357   1
   7  11  12 238.310 9.66091   1
   8  11  12 6.54619 28.2953  -2
   8  11  12 6.54619 28.2953   1
   9  11  12 160.633 9.70298   1
  10  11  12 316.917 12.7913   1
  11  11  12 -0.7644 5.22442   1
   0  12  12 95.1530 12.6579  -3
   0  12  12 95.1530 12.6579   1
   1  12  12 197.084 7.88233  -3
   1  12  12 197.084 7.88233   1
   2  12  12 96.3553 7.22616  -3
   2  12  12 96.3553 7.22616   1
   3  12  12 1153.95 19.7523  -3
   3  12  12 1153.95 19.7523   1
   4  12  12 89.0950 10.7159  -3
   4  12  12 89.0950 10.7159   1
   5  12  12 2634.28 68.7646  -3
   5  12  12 2634.28 68.7646   1
   6  12  12 329.267 24.0213  -3
   6  12  12 329.267 24.0213   1
   7  12  12 60.4799 6.28370   1
   8  12  12 284.553 10.7849   1
   9  12  12 36.1163 6.67676   1
  10  12  12 102.919 8.72420   1
  11  12  12 29.1090 7.58269   1
   0  13  12 -3.5336 5.86000   1
   1  13  12 76.0518 8.34277  -3
   1  13  12 76.0518 8.34277   1
   2  13  12 11.5808 8.19217  -3
   2  13  12 11.5808 8.19217   1
   3  13  12 1615.84 34.2976  -3
   3  13  12 1615.84 34.2976   1
   4  13  12 844.003 32.4377  -3
   4  13  12 844.003 32.4377   1
   5  13  12 290.235 18.3502  -3
   5  13  12 290.235 18.3502   1
   6  13  12 1331.50 27.3389   1
   7  13  12 341.723 12.3300   1
   8  13  12 34.7447 5.61340   1
   9  13  12 44.2558 5.45575   1
  10  13  12 169.164 10.2120   1
   0  14  12 54.9789 17.4539  -3
   0  14  12 54.9789 17.4539   1
   1  14  12 39.7948 9.67391  -3
   1  14  12 39.7948 9.67391   1
   2  14  12 48.7840 10.1743  -3
   2  14  12 48.7840 10.1743   1
   3  14  12 51.2968 14.0457  -3
   3  14  12 51.2968 14.0457   1
   4  14  12 315.234 25.3485  -3
   4  14  12 315.234 25.3485   1
   5  14  12 588.192 45.0329  -3
   5  14  12 588.192 45.0329   1
   6  14  12 318.758 9.31163   1
   7  14  12 143.474 8.98001   1
   8  14  12 125.745 8.04764   1
   9  14  12 77.3465 6.52519   1
  10  14  12 38.6402 6.80585   1
   0  15  12 -2.8820 5.80680   1
   1  15  12 38.4666 12.6476  -3
   1  15  12 38.4666 12.6476   1
   2  15  12 2049.31 50.9789  -3
   2  15  12 2049.31 50.9789   1
   3  15  12 488.240 32.8683  -3
   3  15  12 488.240 32.8683   1
   4  15  12 29.7183 32.1326  -3
   4  15  12 29.7183 32.1326   1
   5  15  12 427.865 11.0235   1
   6  15  12 880.382 17.8090   1
   7  15  12 103.647 8.12766   1
   8  15  12 143.519 8.97240   1
   9  15  12 37.5621 6.03093   1
  10  15  12 266.021 15.2559   1
   0  16  12 21.3872 31.3392  -3
   0  16  12 21.3872 31.3392   1
   1  16  12 134.800 5.47481   1
   2  16  12 161.551 5.74275   1
   3  16  12 997.167 17.4435   1
   4  16  12 19.5245 3.82608   1
   5  16  12 13.8199 4.48522   1
   6  16  12 629.787 13.8423   1
   7  16  12 10.2469 5.90479   1
   8  16  12 61.2191 6.86244   1
   9  16  12 27.4162 5.74123   1
  10  16  12 893.555 46.4093   1
   0  17  12 -1.1961 5.44461   1
   1  17  12 320.818 8.40854   1
   2  17  12 460.792 39.9340  -3
   2  17  12 460.792 39.9340   1
   3  17  12 200.210 6.88709   1
   4  17  12 84.0230 5.20846   1
   5  17  12 69.0347 5.84020   1
   6  17  12 8.90444 3.77414   1
   7  17  12 26.6817 3.95288   1
   8  17  12 22.4482 6.24809   1
   9  17  12 51.2493 6.65128   1
  10  17  12 71.5054 11.2801   1
   0  18  12 687.679 18.6719   1
   1  18  12 61.8110 5.08342   1
   2  18  12 105.130 5.30916   1
   3  18  12 25.6097 4.21783   1
   4  18  12 94.0996 5.49696   1
   5  18  12 25.9169 5.75351   1
   6  18  12 67.9709 5.78781   1
   7  18  12 584.076 14.2810   1
   8  18  12 5.92277 5.91059   1
   9  18  12 10.4066 7.69572   1
   0  19  12 -4.6644 6.45606   1
   1  19  12 125.199 6.49749   1
   2  19  12 326.993 8.38382   1
   3  19  12 10.7793 4.12772   1
   4  19  12 239.553 8.02687   1
   5  19  12 47.3234 6.11931   1
   6  19  12 811.389 20.4310   1
   7  19  12 2.21419 4.13645   1
   8  19  12 23.6017 6.57861   1
   9  19  12 149.977 24.5176   1
   0  20  12 68.1249 7.84848   1
   1  20  12 478.298 12.0746   1
   2  20  12 589.157 11.7814   1
   3  20  12 221.967 7.33770   1
   4  20  12 13.5800 4.29374   1
   5  20  12 69.4482 6.85899   1
   6  20  12 40.6901 5.72370   1
   7  20  12 22.4166 3.94942   1
   8  20  12 402.534 26.1500   1
   0  21  12 4.02220 6.74542   1
   1  21  12 15.8548 5.39639   1
   2  21  12 99.6466 5.98585   1
   3  21  12 12.5856 4.36932   1
   4  21  12 116.677 6.17202   1
   5  21  12 34.7387 6.32777   1
   6  21  12 169.312 9.17930   1
   7  21  12 20.6374 4.30884   1
   8  21  12 377.401 25.7690   1
   0  22  12 322.868 15.0467   1
   1  22  12 428.904 12.3171   1
   2  22  12 216.000 7.95285   1
   3  22  12 42.2418 5.31918   1
   4  22  12 307.811 10.5578   1
   5  22  12 37.7869 6.62259   1
   6  22  12 191.073 9.88872   1
   7  22  12 67.9862 6.10450   1
   8  22  12 19.6767 14.9718   1
   0  23  12 -1.5098 8.38676   1
   1  23  12 26.1592 5.75034   1
   2  23  12 1077.78 21.2978   1
   3  23  12 602.601 14.4162   1
   4  23  12 5.65493 5.56518   1
   5  23  12 9.54634 6.09414   1
   6  23  12 47.8468 10.0645   1
   7  23  12 5.45887 5.83192   1
   8  23  12 179.600 16.7731   1
   0  24  12 21.8252 9.21675   1
   1  24  12 18.5754 6.18852   1
   2  24  12 243.459 9.72431   1
   3  24  12 475.574 12.6751   1
   4  24  12 39.3042 6.63512   1
   5  24  12 19.2768 10.8293   1
   6  24  12 7.66054 10.4379   1
   7  24  12 37.5560 8.53631   1
   0  25  12 7.29956 8.86160   1
   1  25  12 25.1561 6.65761   1
   2  25  12 9.59662 5.37830   1
   3  25  12 55.5733 6.25455   1
   4  25  12 16.1742 8.78041   1
   5  25  12 23.5635 13.3214   1
   6  25  12 9.72037 18.7967   1
   7  25  12 153.648 20.3641   1
   0  26  12 196.151 19.1958   1
   1  26  12 101.434 9.83528   1
   2  26  12 84.1105 9.36565   1
   3  26  12 863.745 28.5418   1
   4  26  12 295.605 16.2034   1
   5  26  12 290.592 37.7929   1
   0  27  12 -8.5812 11.1003   1
   1  27  12 201.760 14.7127   1
   3  27  12 64.4950 10.6780   1
   4  27  12 6.65905 8.98489   1
   0  28  12 184.156 19.9644   1
   1  28  12 124.278 18.5236   1
   3  28  12 63.7342 27.7271   1
   4  28  12 376.752 51.4505   1
   1  29  12 14.0398 14.6513   1
   1   0  13 4.94006 4.33493   1
   2   0  13 7.39689 3.76512   1
   3   0  13 18.9683 3.84090   1
   4   0  13 7.14063 4.32836   1
   5   0  13 -4.6345 3.33914   1
   6   0  13 -11.101 4.63642   1
   8   0  13 12.6765 14.6296   1
   1   1  13 99.2939 5.06317  -3
   1   1  13 99.2939 5.06317   1
   1   1  13 119.561 6.32482  -3
   1   1  13 119.561 6.32482  -2
   1   1  13 119.561 6.32482   1
   2   1  13 96.0059 4.56980  -3
   2   1  13 96.0059 4.56980   1
   2   1  13 101.311 5.05309  -3
   2   1  13 101.311 5.05309  -2
   2   1  13 101.311 5.05309   1
   3   1  13 2500.09 52.3932  -3
   3   1  13 2500.09 52.3932  -2
   3   1  13 2500.09 52.3932   1
   3   1  13 2374.10 34.7983  -3
   3   1  13 2374.10 34.7983   1
   4   1  13 588.028 16.6483  -3
   4   1  13 588.028 16.6483  -2
   4   1  13 588.028 16.6483   1
   4   1  13 583.739 10.9589  -3
   4   1  13 583.739 10.9589   1
   4   1  13 536.743 28.2935  -2
   4   1  13 536.743 28.2935   1
   5   1  13 1092.89 41.3828  -2
   5   1  13 1092.89 41.3828   1
   5   1  13 1157.52 18.5378  -3
   5   1  13 1157.52 18.5378   1
   5   1  13 1107.05 43.8391  -3
   5   1  13 1107.05 43.8391  -2
   5   1  13 1107.05 43.8391   1
   6   1  13 3246.19 58.1259  -3
   6   1  13 3246.19 58.1259   1
   6   1  13 3126.89 111.819  -2
   6   1  13 3126.89 111.819   1
   6   1  13 3442.23 177.415  -3
   6   1  13 3442.23 177.415  -2
   6   1  13 3442.23 177.415   1
   7   1  13 24.8684 14.0539  -2
   7   1  13 24.8684 14.0539   1
   8   1  13 886.674 35.4262  -2
   8   1  13 886.674 35.4262   1
   9   1  13 21.0784 18.6162  -3
   9   2  13 21.0784 18.6162  -2
   9   1  13 21.0784 18.6162   1
   9   1  13 -17.936 18.3049  -3
   9   1  13 -17.936 18.3049   1
  10   1  13 71.2394 19.5169  -3
  10   2  13 71.2394 19.5169  -2
  10   1  13 71.2394 19.5169   1
  10   1  13 49.3423 18.9380  -3
  10   1  13 49.3423 18.9380   1
  11   1  13 45.0907 19.1270  -3
  11   2  13 45.0907 19.1270  -2
  11   1  13 45.0907 19.1270   1
   0   2  13 859.601 32.3321  -3
   0   2  13 859.601 32.3321   1
   1   2  13 19.1850 4.98476  -3
   1   2  13 19.1850 4.98476   1
   1   2  13 37.4457 6.57210  -3
   1   2  13 37.4457 6.57210  -2
   1   2  13 37.4457 6.57210   1
   2   2  13 81.7492 4.78109  -3
   2   2  13 81.7492 4.78109   1
   2   2  13 66.3720 6.24840  -3
   2   2  13 66.3720 6.24840  -2
   2   2  13 66.3720 6.24840   1
   3   2  13 8283.29 242.499  -3
   3   2  13 8283.29 242.499   1
   3   2  13 8693.47 254.292  -3
   3   2  13 8693.47 254.292  -2
   3   2  13 8693.47 254.292   1
   4   2  13 184.282 9.80460  -3
   4   2  13 184.282 9.80460  -2
   4   2  13 184.282 9.80460   1
   4   2  13 172.638 5.46637  -3
   4   2  13 172.638 5.46637   1
   4   2  13 177.423 13.0754  -2
   4   2  13 177.423 13.0754   1
   5   2  13 258.987 5.75731  -3
   5   2  13 258.987 5.75731   1
   5   2  13 242.955 11.9745  -3
   5   2  13 242.955 11.9745  -2
   5   2  13 242.955 11.9745   1
   5   2  13 231.023 8.70296  -2
   5   2  13 231.023 8.70296   1
   6   2  13 3903.31 115.608  -2
   6   2  13 3903.31 115.608   1
   6   2  13 4062.56 84.7786  -3
   6   2  13 4062.56 84.7786   1
   7   2  13 825.472 47.8860  -2
   7   2  13 825.472 47.8860   1
   8   2  13 270.965 16.4058  -2
   8   2  13 270.965 16.4058   1
   9   2  13 36.3331 20.2338  -3
   9   3  13 36.3331 20.2338  -2
   9   2  13 36.3331 20.2338   1
   9   2  13 49.4562 21.5226  -3
   9   1  13 49.4562 21.5226  -2
   9   2  13 49.4562 21.5226   1
   9   2  13 36.6853 14.1492  -2
   9   2  13 36.6853 14.1492   1
  10   2  13 55.7021 20.5263  -3
  10   1  13 55.7021 20.5263  -2
  10   2  13 55.7021 20.5263   1
  10   2  13 72.8994 20.1948  -3
  10   3  13 72.8994 20.1948  -2
  10   2  13 72.8994 20.1948   1
  11   2  13 22.4726 19.3214  -3
  11   1  13 22.4726 19.3214  -2
  11   2  13 22.4726 19.3214   1
  12   2  13 32.6015 10.6459   1
   0   3  13 -4.6115 5.23424   1
   1   3  13 222.004 6.61773  -3
   1   3  13 222.004 6.61773   1
   1   3  13 229.068 9.35879  -3
   1   3  13 229.068 9.35879  -2
   1   3  13 229.068 9.35879   1
   2   3  13 4945.27 102.757  -3
   2   3  13 4945.27 102.757  -2
   2   3  13 4945.27 102.757   1
   2   3  13 4488.12 71.5519  -3
   2   3  13 4488.12 71.5519   1
   3   3  13 803.225 12.9190  -3
   3   3  13 803.225 12.9190   1
   3   3  13 847.870 22.6312  -3
   3   3  13 847.870 22.6312  -2
   3   3  13 847.870 22.6312   1
   3   3  13 782.981 39.5094  -2
   3   3  13 782.981 39.5094   1
   4   3  13 2014.39 31.3610  -3
   4   3  13 2014.39 31.3610   1
   4   3  13 2135.02 56.5950  -3
   4   3  13 2135.02 56.5950  -2
   4   3  13 2135.02 56.5950   1
   4   3  13 2024.17 73.0286  -2
   4   3  13 2024.17 73.0286   1
   5   3  13 21.9917 13.8191  -3
   5   3  13 21.9917 13.8191  -2
   5   3  13 21.9917 13.8191   1
   5   3  13 8.53608 3.34492  -3
   5   3  13 8.53608 3.34492   1
   5   3  13 15.8391 6.23452  -2
   5   3  13 15.8391 6.23452   1
   6   3  13 901.822 52.5849  -3
   6   3  13 901.822 52.5849  -2
   6   3  13 901.822 52.5849   1
   6   3  13 900.154 15.4259  -3
   6   3  13 900.154 15.4259   1
   6   3  13 859.790 28.8292  -2
   6   3  13 859.790 28.8292   1
   7   3  13 5928.98 172.198  -2
   7   3  13 5928.98 172.198   1
   7   3  13 5978.49 215.493  -3
   7   3  13 5978.49 215.493   1
   8   3  13 156.744 13.5048  -2
   8   3  13 156.744 13.5048   1
   9   3  13 371.441 30.8124  -3
   9   4  13 371.441 30.8124  -2
   9   3  13 371.441 30.8124   1
   9   3  13 321.664 16.7729  -2
   9   3  13 321.664 16.7729   1
  10   3  13 286.884 20.9969  -2
  10   3  13 286.884 20.9969   1
  10   3  13 287.552 28.6627  -3
  10   2  13 287.552 28.6627  -2
  10   3  13 287.552 28.6627   1
  10   3  13 285.841 26.9443  -3
  10   4  13 285.841 26.9443  -2
  10   3  13 285.841 26.9443   1
  11   3  13 15.3908 21.1171  -3
  11   2  13 15.3908 21.1171  -2
  11   3  13 15.3908 21.1171   1
  12   3  13 86.0036 14.1855   1
  13   3  13 7.54646 7.56153   1
   0   4  13 5073.28 175.775  -3
   0   4  13 5073.28 175.775   1
   1   4  13 780.440 14.5388  -3
   1   4  13 780.440 14.5388   1
   1   4  13 815.231 22.2153  -3
   1   4  13 815.231 22.2153  -2
   1   4  13 815.231 22.2153   1
   2   4  13 1675.32 31.9532  -3
   2   4  13 1675.32 31.9532  -2
   2   4  13 1675.32 31.9532   1
   2   4  13 1551.82 25.9053  -3
   2   4  13 1551.82 25.9053   1
   3   4  13 117.533 10.7577  -2
   3   4  13 117.533 10.7577   1
   3   4  13 117.925 4.32970  -3
   3   4  13 117.925 4.32970   1
   3   4  13 137.713 9.63880  -3
   3   4  13 137.713 9.63880  -2
   3   4  13 137.713 9.63880   1
   4   4  13 607.362 19.8460  -2
   4   4  13 607.362 19.8460   1
   4   4  13 579.830 9.96241  -3
   4   4  13 579.830 9.96241   1
   4   4  13 598.391 18.0875  -3
   4   4  13 598.391 18.0875  -2
   4   4  13 598.391 18.0875   1
   5   4  13 3.78329 3.44572  -3
   5   4  13 3.78329 3.44572   1
   5   4  13 20.7695 5.24729  -2
   5   4  13 20.7695 5.24729   1
   5   4  13 23.1824 19.3364  -3
   5   4  13 23.1824 19.3364  -2
   5   4  13 23.1824 19.3364   1
   6   4  13 157.039 5.47466  -3
   6   4  13 157.039 5.47466   1
   6   4  13 157.991 11.9227  -2
   6   4  13 157.991 11.9227   1
   7   4  13 1047.47 29.7843  -2
   7   4  13 1047.47 29.7843   1
   7   4  13 1061.54 30.4318  -3
   7   4  13 1061.54 30.4318   1
   8   4  13 61.9522 11.5921  -2
   8   4  13 61.9522 11.5921   1
   9   4  13 817.830 33.3097  -2
   9   4  13 817.830 33.3097   1
  10   4  13 -1.9588 11.9370  -2
  10   4  13 -1.9588 11.9370   1
  11   5  13 613.941 42.3947  -3
  11   4  13 613.941 42.3947  -2
  11   4  13 613.941 42.3947   1
  11   4  13 656.832 44.1035  -3
  11   3  13 656.832 44.1035  -2
  11   4  13 656.832 44.1035   1
  12   5  13 204.229 21.2105  -2
  12   4  13 204.229 21.2105   1
   0   5  13 -3.7260 5.19168   1
   1   5  13 1936.43 46.0932  -3
   1   5  13 1936.43 46.0932  -2
   1   5  13 1936.43 46.0932   1
   1   5  13 1731.60 27.6028  -3
   1   5  13 1731.60 27.6028   1
   2   5  13 1302.15 27.8280  -3
   2   5  13 1302.15 27.8280  -2
   2   5  13 1302.15 27.8280   1
   2   5  13 1165.27 18.2493  -3
   2   5  13 1165.27 18.2493   1
   2   5  13 1144.46 58.7345  -2
   2   5  13 1144.46 58.7345   1
   3   5  13 862.765 13.3849  -3
   3   5  13 862.765 13.3849   1
   3   5  13 915.414 20.8729  -3
   3   5  13 915.414 20.8729  -2
   3   5  13 915.414 20.8729   1
   3   5  13 838.600 31.2123  -2
   3   5  13 838.600 31.2123   1
   4   5  13 261.591 5.84969  -3
   4   5  13 261.591 5.84969   1
   4   5  13 258.574 11.6571  -2
   4   5  13 258.574 11.6571   1
   4   5  13 268.143 16.6465  -3
   4   5  13 268.143 16.6465  -2
   4   5  13 268.143 16.6465   1
   5   5  13 14.1873 3.70825  -3
   5   5  13 14.1873 3.70825   1
   5   5  13 15.3515 6.22866  -2
   5   5  13 15.3515 6.22866   1
   6   5  13 1812.82 47.0517  -2
   6   5  13 1812.82 47.0517   1
   6   5  13 1821.06 30.2462  -3
   6   5  13 1821.06 30.2462   1
   7   5  13 633.007 23.4248  -2
   7   5  13 633.007 23.4248   1
   7   5  13 561.777 19.0132  -3
   7   5  13 561.777 19.0132   1
   8   5  13 1154.04 37.1867  -2
   8   5  13 1154.04 37.1867   1
   8   5  13 1113.21 64.5329  -3
   8   5  13 1113.21 64.5329   1
   9   5  13 98.8259 13.3709  -2
   9   5  13 98.8259 13.3709   1
  10   5  13 24.3752 12.5556  -2
  10   5  13 24.3752 12.5556   1
  11   6  13 83.3234 27.4129  -3
  11   5  13 83.3234 27.4129  -2
  11   5  13 83.3234 27.4129   1
  12   5  13 251.648 13.9408   1
   0   6  13 1434.59 31.5468  -3
   0   6  13 1434.59 31.5468   1
   1   6  13 2181.90 34.3642  -3
   1   6  13 2181.90 34.3642   1
   1   6  13 2442.17 90.0296  -3
   1   6  13 2442.17 90.0296  -2
   1   6  13 2442.17 90.0296   1
   1   6  13 2215.09 113.147  -2
   1   6  13 2215.09 113.147   1
   2   6  13 73.0991 4.77533  -3
   2   6  13 73.0991 4.77533   1
   2   6  13 76.0252 9.37043  -3
   2   6  13 76.0252 9.37043  -2
   2   6  13 76.0252 9.37043   1
   2   6  13 66.3963 10.4902  -2
   2   6  13 66.3963 10.4902   1
   3   6  13 71.9718 4.34704  -3
   3   6  13 71.9718 4.34704   1
   3   6  13 90.9539 11.6935  -3
   3   6  13 90.9539 11.6935  -2
   3   6  13 90.9539 11.6935   1
   3   6  13 77.5648 7.85068  -2
   3   6  13 77.5648 7.85068   1
   4   6  13 18.9784 3.78555  -3
   4   6  13 18.9784 3.78555   1
   4   6  13 3.13336 7.23829  -2
   4   6  13 3.13336 7.23829   1
   4   6  13 14.9418 24.5517  -3
   4   6  13 14.9418 24.5517  -2
   4   6  13 14.9418 24.5517   1
   5   6  13 87.1357 5.07882  -3
   5   6  13 87.1357 5.07882   1
   5   6  13 81.7922 7.30835  -2
   5   6  13 81.7922 7.30835   1
   6   6  13 87.8533 5.60183  -3
   6   6  13 87.8533 5.60183   1
   6   6  13 100.760 8.37654  -2
   6   6  13 100.760 8.37654   1
   7   6  13 13.9466 11.1678  -3
   7   6  13 13.9466 11.1678   1
   7   6  13 20.7353 13.9909  -2
   7   6  13 20.7353 13.9909   1
   8   6  13 542.428 26.0196  -2
   8   6  13 542.428 26.0196   1
   8   6  13 538.047 26.9576  -3
   8   6  13 538.047 26.9576   1
   9   6  13 18.2910 14.0628  -3
   9   6  13 18.2910 14.0628   1
   9   6  13 27.3650 12.8155  -2
   9   6  13 27.3650 12.8155   1
  10   7  13 41.8916 29.8422  -3
  10   6  13 41.8916 29.8422  -2
  10   6  13 41.8916 29.8422   1
  10   6  13 31.2114 14.4014  -2
  10   6  13 31.2114 14.4014   1
  11   7  13 108.656 29.5946  -3
  11   6  13 108.656 29.5946  -2
  11   6  13 108.656 29.5946   1
  12   6  13 201.833 13.0361   1
   0   7  13 0.79477 5.49046   1
   1   7  13 1052.21 17.2118  -3
   1   7  13 1052.21 17.2118   1
   1   7  13 980.746 55.3160  -2
   1   7  13 980.746 55.3160   1
   2   7  13 2260.50 32.4183  -3
   2   7  13 2260.50 32.4183   1
   2   7  13 2419.13 64.2158  -3
   2   7  13 2419.13 64.2158  -2
   2   7  13 2419.13 64.2158   1
   2   7  13 2226.86 78.5279  -2
   2   7  13 2226.86 78.5279   1
   3   7  13 1239.36 18.6493  -3
   3   7  13 1239.36 18.6493   1
   3   7  13 1232.00 73.2152  -3
   3   7  13 1232.00 73.2152  -2
   3   7  13 1232.00 73.2152   1
   3   7  13 1220.72 27.2997  -2
   3   7  13 1220.72 27.2997   1
   4   7  13 172.522 5.68293  -3
   4   7  13 172.522 5.68293   1
   4   7  13 178.728 9.91995  -2
   4   7  13 178.728 9.91995   1
   5   7  13 115.181 7.81657  -2
   5   7  13 115.181 7.81657   1
   5   7  13 120.882 5.66064  -3
   5   7  13 120.882 5.66064   1
   6   7  13 269.359 12.9078  -2
   6   7  13 269.359 12.9078   1
   6   7  13 294.792 8.15706  -3
   6   7  13 294.792 8.15706   1
   7   7  13 1815.15 69.9082  -3
   7   7  13 1815.15 69.9082   1
   7   7  13 1660.15 64.0794  -2
   7   7  13 1660.15 64.0794   1
   8   7  13 56.7413 14.7592  -2
   8   7  13 56.7413 14.7592   1
   8   7  13 10.2100 14.9867  -3
   8   7  13 10.2100 14.9867   1
   9   7  13 60.5889 22.6217  -3
   9   7  13 60.5889 22.6217   1
   9   7  13 77.5745 14.3916  -2
   9   7  13 77.5745 14.3916   1
  10   7  13 261.759 18.2052  -2
  10   7  13 261.759 18.2052   1
  10   7  13 304.015 30.0426  -3
  10   7  13 304.015 30.0426   1
  11   7  13 190.740 10.1684   1
  12   7  13 141.851 12.8202   1
   0   8  13 7326.84 152.565  -3
   0   8  13 7326.84 152.565   1
   1   8  13 142.667 5.48977  -3
   1   8  13 142.667 5.48977   1
   2   8  13 165.232 5.67503  -3
   2   8  13 165.232 5.67503   1
   2   8  13 183.470 12.3920  -2
   2   8  13 183.470 12.3920   1
   3   8  13 665.204 11.1425  -3
   3   8  13 665.204 11.1425   1
   3   8  13 676.571 18.4895  -2
   3   8  13 676.571 18.4895   1
   4   8  13 52.1487 7.48175  -2
   4   8  13 52.1487 7.48175   1
   4   8  13 44.0471 4.99173  -3
   4   8  13 44.0471 4.99173   1
   5   8  13 67.3353 5.73833  -3
   5   8  13 67.3353 5.73833   1
   5   8  13 68.0627 8.21118  -2
   5   8  13 68.0627 8.21118   1
   6   8  13 1311.20 32.0036  -3
   6   8  13 1311.20 32.0036   1
   6   8  13 1229.47 70.9938  -2
   6   8  13 1229.47 70.9938   1
   7   8  13 71.2826 16.3417  -3
   7   8  13 71.2826 16.3417   1
   7   8  13 89.9185 25.0096  -2
   7   8  13 89.9185 25.0096   1
   8   8  13 284.436 30.9618  -2
   8   8  13 284.436 30.9618   1
   8   8  13 237.846 28.2366  -3
   8   8  13 237.846 28.2366   1
   9   8  13 189.853 17.8984  -2
   9   8  13 189.853 17.8984   1
   9   8  13 190.570 27.1151  -3
   9   8  13 190.570 27.1151   1
  10   8  13 305.726 31.9786  -2
  10   8  13 305.726 31.9786   1
  10   8  13 282.691 29.6180  -3
  10   8  13 282.691 29.6180   1
  11   8  13 425.974 14.5195   1
  12   8  13 83.8636 8.62762   1
   0   9  13 2.32214 5.64726   1
   1   9  13 621.761 10.9528  -3
   1   9  13 621.761 10.9528   1
   2   9  13 821.394 12.9024  -3
   2   9  13 821.394 12.9024   1
   2   9  13 828.780 29.3372  -2
   2   9  13 828.780 29.3372   1
   3   9  13 99.5222 5.34889  -3
   3   9  13 99.5222 5.34889   1
   3   9  13 163.641 16.3905  -2
   3   9  13 163.641 16.3905   1
   4   9  13 272.072 7.60458  -3
   4   9  13 272.072 7.60458   1
   4   9  13 256.938 12.4735  -2
   4   9  13 256.938 12.4735   1
   5   9  13 161.148 6.57819  -3
   5   9  13 161.148 6.57819   1
   5   9  13 196.419 16.4903  -2
   5   9  13 196.419 16.4903   1
   6   9  13 949.946 32.2771  -3
   6   9  13 949.946 32.2771   1
   6   9  13 891.977 56.2008  -2
   6   9  13 891.977 56.2008   1
   7   9  13 716.399 33.7775  -3
   7   9  13 716.399 33.7775   1
   7   9  13 742.415 49.6465  -2
   7   9  13 742.415 49.6465   1
   8   9  13 1156.30 68.7113  -3
   8   9  13 1156.30 68.7113   1
   8   9  13 1157.46 68.5996  -2
   8   9  13 1157.46 68.5996   1
   9   9  13 -17.603 24.7180  -2
   9   9  13 -17.603 24.7180   1
   9   9  13 -2.0691 23.5827  -3
   9   9  13 -2.0691 23.5827   1
  10   9  13 60.7850 26.7158  -2
  10   9  13 60.7850 26.7158   1
  11   9  13 117.754 8.22095   1
  12   9  13 8.87347 7.97248   1
   0  10  13 1568.25 35.5952  -3
   0  10  13 1568.25 35.5952   1
   1  10  13 879.860 14.0549  -3
   1  10  13 879.860 14.0549   1
   2  10  13 736.856 11.4132  -3
   2  10  13 736.856 11.4132   1
   3  10  13 11.7477 5.02263  -3
   3  10  13 11.7477 5.02263   1
   3  10  13 15.6860 19.2577  -2
   3  10  13 15.6860 19.2577   1
   4  10  13 49.8978 5.72752  -3
   4  10  13 49.8978 5.72752   1
   4  10  13 26.6678 18.5119  -2
   4  10  13 26.6678 18.5119   1
   5  10  13 223.269 8.58671  -3
   5  10  13 223.269 8.58671   1
   5  10  13 161.394 30.5308  -2
   5  10  13 161.394 30.5308   1
   6  10  13 71.0998 18.3644  -3
   6  10  13 71.0998 18.3644   1
   6  10  13 51.7222 26.1912  -2
   6  10  13 51.7222 26.1912   1
   7  10  13 71.2176 17.8935  -3
   7  10  13 71.2176 17.8935   1
   7  10  13 85.9706 27.1941  -2
   7  10  13 85.9706 27.1941   1
   8  10  13 819.194 54.0023  -3
   8  10  13 819.194 54.0023   1
   9  10  13 72.3648 27.3631  -2
   9  10  13 72.3648 27.3631   1
  10  10  13 50.4871 6.70607   1
  11  10  13 31.9256 5.95239   1
  12  10  13 92.2254 12.8355   1
   0  11  13 5.44675 5.36513   1
   1  11  13 16.4146 6.45591  -3
   1  11  13 16.4146 6.45591   1
   2  11  13 896.881 15.0232  -3
   2  11  13 896.881 15.0232   1
   3  11  13 1091.85 66.8084  -2
   3  11  13 1091.85 66.8084   1
   3  11  13 1127.44 16.8296  -3
   3  11  13 1127.44 16.8296   1
   4  11  13 74.0817 6.01606  -3
   4  11  13 74.0817 6.01606   1
   4  11  13 65.9869 26.6087  -2
   4  11  13 65.9869 26.6087   1
   5  11  13 280.441 12.8961  -3
   5  11  13 280.441 12.8961   1
   6  11  13 123.018 29.0589  -2
   6  11  13 123.018 29.0589   1
   6  11  13 66.3456 18.3952  -3
   6  11  13 66.3456 18.3952   1
   7  11  13 333.323 34.3924  -3
   7  11  13 333.323 34.3924   1
   8  11  13 130.675 30.7720  -2
   8  11  13 130.675 30.7720   1
   9  11  13 165.605 10.0317   1
  10  11  13 239.960 11.4917   1
  11  11  13 70.6029 8.45975   1
   0  12  13 148.660 12.9802  -3
   0  12  13 148.660 12.9802   1
   1  12  13 99.6724 7.23950  -3
   1  12  13 99.6724 7.23950   1
   2  12  13 85.4807 8.26694  -3
   2  12  13 85.4807 8.26694   1
   3  12  13 414.368 10.1130  -3
   3  12  13 414.368 10.1130   1
   4  12  13 35.0768 9.79428  -3
   4  12  13 35.0768 9.79428   1
   5  12  13 569.602 23.9268  -3
   5  12  13 569.602 23.9268   1
   6  12  13 35.9683 18.4698  -3
   6  12  13 35.9683 18.4698   1
   7  12  13 1041.02 26.8758   1
   8  12  13 372.653 12.4622   1
   9  12  13 349.149 14.0558   1
  10  12  13 32.1838 6.56825   1
  11  12  13 251.178 20.7019   1
   0  13  13 -4.0731 5.74342   1
   1  13  13 403.249 11.5567  -3
   1  13  13 403.249 11.5567   1
   2  13  13 1230.22 25.7602  -3
   2  13  13 1230.22 25.7602   1
   3  13  13 134.165 10.4328  -3
   3  13  13 134.165 10.4328   1
   4  13  13 315.671 18.7336  -3
   4  13  13 315.671 18.7336   1
   5  13  13 559.520 24.2838  -3
   5  13  13 559.520 24.2838   1
   6  13  13 225.850 34.0189  -3
   6  13  13 225.850 34.0189   1
   7  13  13 24.1362 5.75911   1
   8  13  13 162.394 8.85176   1
   9  13  13 442.034 13.7897   1
  10  13  13 35.5670 6.79506   1
   0  14  13 245.866 17.6339  -3
   0  14  13 245.866 17.6339   1
   1  14  13 1395.46 27.8956  -3
   1  14  13 1395.46 27.8956   1
   2  14  13 233.064 14.3583  -3
   2  14  13 233.064 14.3583   1
   3  14  13 140.667 14.3447  -3
   3  14  13 140.667 14.3447   1
   4  14  13 -6.8997 30.5509  -3
   4  14  13 -6.8997 30.5509   1
   5  14  13 377.436 10.0239   1
   6  14  13 739.440 16.8170   1
   7  14  13 35.0767 6.17780   1
   8  14  13 174.175 9.25892   1
   9  14  13 14.7772 5.18424   1
  10  14  13 217.890 11.8680   1
   0  15  13 -9.3580 6.28455   1
   1  15  13 310.494 15.7258  -3
   1  15  13 310.494 15.7258   1
   2  15  13 1204.89 43.9133  -3
   2  15  13 1204.89 43.9133   1
   3  15  13 141.906 18.5571  -3
   3  15  13 141.906 18.5571   1
   4  15  13 521.690 46.8909  -3
   4  15  13 521.690 46.8909   1
   5  15  13 127.642 6.45010   1
   6  15  13 20.4445 3.64365   1
   7  15  13 198.374 10.2591   1
   8  15  13 9.34604 5.46923   1
   9  15  13 24.1252 5.61544   1
  10  15  13 42.1691 16.5568   1
   0  16  13 991.410 48.0963  -3
   0  16  13 991.410 48.0963   1
   1  16  13 251.819 38.9188  -3
   1  16  13 251.819 38.9188   1
   2  16  13 2216.60 86.1577  -3
   2  16  13 2216.60 86.1577   1
   3  16  13 57.6135 27.3975  -3
   3  16  13 57.6135 27.3975   1
   4  16  13 1.86401 3.70870   1
   5  16  13 122.883 6.92367   1
   6  16  13 416.622 10.3948   1
   7  16  13 276.948 9.92466   1
   8  16  13 73.8520 7.49276   1
   9  16  13 28.3995 6.08966   1
  10  16  13 91.1976 11.1018   1
   0  17  13 23.1135 5.94232   1
   1  17  13 194.683 6.70921   1
   2  17  13 2944.87 42.6366   1
   3  17  13 20.1636 29.9929  -3
   3  17  13 20.1636 29.9929   1
   4  17  13 57.1889 4.76062   1
   5  17  13 42.8007 5.44018   1
   6  17  13 159.935 7.40638   1
   7  17  13 365.869 10.3465   1
   8  17  13 88.9215 8.03528   1
   9  17  13 4.78134 5.93100   1
  10  17  13 60.3906 10.8733   1
   0  18  13 97.4714 8.65297   1
   1  18  13 73.8253 4.93147   1
   2  18  13 880.822 16.1957   1
   3  18  13 65.0484 29.8103  -3
   3  18  13 65.0484 29.8103   1
   4  18  13 57.5889 4.85892   1
   5  18  13 9.24754 5.25270   1
   6  18  13 787.867 18.4045   1
   7  18  13 176.882 7.42345   1
   8  18  13 41.0143 6.91666   1
   9  18  13 204.552 19.7050   1
   0  19  13 16.0366 6.87382   1
   1  19  13 6.20383 4.49863   1
   2  19  13 510.986 11.3087   1
   3  19  13 68.9828 5.30571   1
   4  19  13 611.250 13.5696   1
   5  19  13 89.8278 7.35400   1
   6  19  13 192.578 8.51710   1
   7  19  13 110.150 6.33036   1
   8  19  13 32.4388 7.15899   1
   9  19  13 15.4540 24.4529   1
   0  20  13 76.9201 8.39323   1
   1  20  13 215.816 8.91105   1
   2  20  13 317.611 9.09340   1
   3  20  13 242.933 8.09144   1
   4  20  13 189.227 7.52274   1
   5  20  13 44.1056 6.28622   1
   6  20  13 98.2578 7.32096   1
   7  20  13 23.3886 3.92386   1
   8  20  13 44.0680 13.4534   1
   0  21  13 -1.1651 6.79324   1
   1  21  13 108.616 7.14080   1
   2  21  13 249.036 8.76502   1
   3  21  13 134.330 7.22403   1
   4  21  13 40.4334 5.03464   1
   5  21  13 59.9094 6.96815   1
   6  21  13 26.7914 5.78457   1
   7  21  13 240.106 8.54069   1
   8  21  13 21.8591 12.2592   1
   0  22  13 49.1721 9.48704   1
   1  22  13 57.6088 6.27854   1
   2  22  13 264.532 9.08850   1
   3  22  13 287.570 9.42389   1
   4  22  13 30.2976 4.83497   1
   5  22  13 206.684 10.7955   1
   6  22  13 271.995 11.2586   1
   7  22  13 28.8496 5.93958   1
   8  22  13 211.138 14.0250   1
   0  23  13 -4.4193 8.05821   1
   1  23  13 133.689 7.90167   1
   2  23  13 534.926 13.0893   1
   3  23  13 41.7035 5.45729   1
   4  23  13 117.824 7.02400   1
   5  23  13 37.5498 7.44644   1
   6  23  13 23.9633 9.41599   1
   7  23  13 207.385 11.1463   1
   0  24  13 141.586 12.9580   1
   1  24  13 83.4443 7.74433   1
   2  24  13 121.517 7.51386   1
   3  24  13 43.5196 5.64852   1
   4  24  13 33.4887 8.99597   1
   5  24  13 148.643 16.1700   1
   6  24  13 16.2779 15.4218   1
   7  24  13 104.442 13.7718   1
   0  25  13 20.2179 9.15713   1
   1  25  13 49.5372 7.45039   1
   2  25  13 14.1882 6.63982   1
   3  25  13 237.975 11.0907   1
   4  25  13 162.274 13.3727   1
   5  25  13 23.1065 13.1723   1
   6  25  13 6.59632 21.6527   1
   7  25  13 62.1861 21.8309   1
   0  26  13 43.4905 13.7413   1
   1  26  13 15.6925 7.68689   1
   2  26  13 67.7329 10.7746   1
   3  26  13 48.0117 9.82844   1
   4  26  13 59.2069 10.0035   1
   0  27  13 0.21390 11.8032   1
   1  27  13 37.5039 11.8057   1
   3  27  13 110.750 16.5743   1
   4  27  13 46.5676 9.92334   1
   0  28  13 504.892 41.8727   1
   1  28  13 129.564 18.6879   1
   1   0  14 352.595 11.7064  -3
   1   0  14 352.595 11.7064   1
   1   0  14 408.215 13.4531  -3
   1   0  14 408.215 13.4531  -2
   1   0  14 408.215 13.4531   1
   2   0  14 1214.47 24.6597  -3
   2   0  14 1214.47 24.6597  -2
   2   0  14 1214.47 24.6597   1
   2   0  14 1164.24 28.1413  -3
   2   0  14 1164.24 28.1413   1
   3   0  14 3447.03 101.651  -3
   3   0  14 3447.03 101.651  -2
   3   0  14 3447.03 101.651   1
   3   0  14 3165.92 65.1114  -3
   3   0  14 3165.92 65.1114   1
   4   0  14 116.262 11.2902  -3
   4   0  14 116.262 11.2902  -2
   4   0  14 116.262 11.2902   1
   4   0  14 123.617 6.54461  -3
   4   0  14 123.617 6.54461   1
   5   0  14 503.879 13.9138  -3
   5   0  14 503.879 13.9138   1
   5   0  14 486.353 20.8627  -2
   5   0  14 486.353 20.8627   1
   5   0  14 550.546 25.8118  -3
   5   0  14 550.546 25.8118  -2
   5   0  14 550.546 25.8118   1
   6   0  14 517.100 18.4495  -3
   6   0  14 517.100 18.4495   1
   6   0  14 495.710 17.7763  -2
   6   0  14 495.710 17.7763   1
   7   0  14 1030.91 57.5880  -2
   7   0  14 1030.91 57.5880   1
   8   0  14 437.107 29.7359  -2
   8   0  14 437.107 29.7359   1
   9   0  14 321.407 28.4033  -3
   9   1  14 321.407 28.4033  -2
   9   0  14 321.407 28.4033   1
  10   0  14 111.314 21.1575  -3
  10   1  14 111.314 21.1575  -2
  10   0  14 111.314 21.1575   1
   1   1  14 308.630 9.36302  -3
   1   1  14 308.630 9.36302  -2
   1   1  14 308.630 9.36302   1
   1   1  14 300.090 7.66748  -3
   1   1  14 300.090 7.66748   1
   2   1  14 270.237 6.74830  -3
   2   1  14 270.237 6.74830   1
   2   1  14 272.911 6.67809  -3
   2   1  14 272.911 6.67809  -2
   2   1  14 272.911 6.67809   1
   3   1  14 35.2750 6.73402  -3
   3   1  14 35.2750 6.73402  -2
   3   1  14 35.2750 6.73402   1
   3   1  14 28.4192 3.37471  -3
   3   1  14 28.4192 3.37471   1
   4   1  14 146.108 5.00096  -3
   4   1  14 146.108 5.00096   1
   4   1  14 150.221 10.9471  -3
   4   1  14 150.221 10.9471  -2
   4   1  14 150.221 10.9471   1
   4   1  14 129.861 11.5277  -2
   4   1  14 129.861 11.5277   1
   5   1  14 39.7703 4.52062  -2
   5   1  14 39.7703 4.52062   1
   5   1  14 38.9624 10.8154  -3
   5   1  14 38.9624 10.8154  -2
   5   1  14 38.9624 10.8154   1
   5   1  14 32.4903 3.75544  -3
   5   1  14 32.4903 3.75544   1
   6   1  14 3566.04 127.524  -2
   6   1  14 3566.04 127.524   1
   6   1  14 3709.47 76.5499  -3
   6   1  14 3709.47 76.5499   1
   6   1  14 3830.96 197.289  -3
   6   1  14 3830.96 197.289  -2
   6   1  14 3830.96 197.289   1
   7   1  14 901.451 51.5647  -2
   7   1  14 901.451 51.5647   1
   8   1  14 691.154 29.0874  -2
   8   1  14 691.154 29.0874   1
   9   1  14 236.590 25.2132  -3
   9   2  14 236.590 25.2132  -2
   9   1  14 236.590 25.2132   1
   9   1  14 251.224 26.3051  -3
   9   0  14 251.224 26.3051  -2
   9   1  14 251.224 26.3051   1
  10   1  14 186.159 23.3561  -3
  10   2  14 186.159 23.3561  -2
  10   1  14 186.159 23.3561   1
  10   1  14 49.9907 20.3570  -3
  10   0  14 49.9907 20.3570  -2
  10   1  14 49.9907 20.3570   1
  11   1  14 203.418 24.9345  -3
  11   0  14 203.418 24.9345  -2
  11   1  14 203.418 24.9345   1
  11   1  14 117.658 22.1526  -3
  11   2  14 117.658 22.1526  -2
  11   1  14 117.658 22.1526   1
   0   2  14 397.501 18.1054  -3
   0   2  14 397.501 18.1054   1
   1   2  14 971.307 18.3826  -3
   1   2  14 971.307 18.3826   1
   1   2  14 1082.79 22.9226  -3
   1   2  14 1082.79 22.9226  -2
   1   2  14 1082.79 22.9226   1
   2   2  14 3370.76 54.3284  -3
   2   2  14 3370.76 54.3284  -2
   2   2  14 3370.76 54.3284   1
   2   2  14 3092.15 52.3230  -3
   2   2  14 3092.15 52.3230   1
   3   2  14 213.327 7.34669  -3
   3   2  14 213.327 7.34669  -2
   3   2  14 213.327 7.34669   1
   3   2  14 185.191 4.86758  -3
   3   2  14 185.191 4.86758   1
   4   2  14 465.502 8.89321  -3
   4   2  14 465.502 8.89321   1
   4   2  14 476.801 13.7248  -3
   4   2  14 476.801 13.7248  -2
   4   2  14 476.801 13.7248   1
   4   2  14 457.918 25.6094  -2
   4   2  14 457.918 25.6094   1
   5   2  14 352.829 7.48870  -3
   5   2  14 352.829 7.48870   1
   5   2  14 329.751 11.1001  -2
   5   2  14 329.751 11.1001   1
   5   2  14 359.812 16.8090  -3
   5   2  14 359.812 16.8090  -2
   5   2  14 359.812 16.8090   1
   6   2  14 378.047 8.55100  -3
   6   2  14 378.047 8.55100   1
   6   2  14 363.483 13.1340  -2
   6   2  14 363.483 13.1340   1
   6   2  14 390.102 30.1192  -3
   6   2  14 390.102 30.1192  -2
   6   2  14 390.102 30.1192   1
   7   2  14 1262.50 48.9519  -2
   7   2  14 1262.50 48.9519   1
   8   2  14 292.650 16.3367  -2
   8   2  14 292.650 16.3367   1
   9   2  14 51.1090 21.6418  -3
   9   3  14 51.1090 21.6418  -2
   9   2  14 51.1090 21.6418   1
   9   2  14 36.4985 14.9472  -2
   9   2  14 36.4985 14.9472   1
   9   2  14 53.3792 22.5247  -3
   9   1  14 53.3792 22.5247  -2
   9   2  14 53.3792 22.5247   1
  10   2  14 2253.73 119.922  -3
  10   1  14 2253.73 119.922  -2
  10   2  14 2253.73 119.922   1
  10   2  14 2536.02 133.262  -3
  10   3  14 2536.02 133.262  -2
  10   2  14 2536.02 133.262   1
  11   2  14 177.231 24.0253  -3
  11   1  14 177.231 24.0253  -2
  11   2  14 177.231 24.0253   1
  13   2  14 62.2591 10.8834   1
   0   3  14 -3.2488 9.00368   1
   1   3  14 1456.96 27.7881  -3
   1   3  14 1456.96 27.7881   1
   1   3  14 1536.88 34.0986  -3
   1   3  14 1536.88 34.0986  -2
   1   3  14 1536.88 34.0986   1
   2   3  14 21.5789 7.65316  -3
   2   3  14 21.5789 7.65316  -2
   2   3  14 21.5789 7.65316   1
   2   3  14 25.8855 4.53329  -3
   2   3  14 25.8855 4.53329   1
   3   3  14 5024.64 84.6929  -3
   3   3  14 5024.64 84.6929   1
   3   3  14 5427.77 111.593  -3
   3   3  14 5427.77 111.593  -2
   3   3  14 5427.77 111.593   1
   4   3  14 90.5465 3.99836  -3
   4   3  14 90.5465 3.99836   1
   4   3  14 92.9663 9.48611  -3
   4   3  14 92.9663 9.48611  -2
   4   3  14 92.9663 9.48611   1
   4   3  14 100.559 10.1879  -2
   4   3  14 100.559 10.1879   1
   5   3  14 201.281 10.1084  -2
   5   3  14 201.281 10.1084   1
   5   3  14 204.808 14.3020  -3
   5   3  14 204.808 14.3020  -2
   5   3  14 204.808 14.3020   1
   5   3  14 195.760 5.33925  -3
   5   3  14 195.760 5.33925   1
   6   3  14 1833.80 31.8050  -3
   6   3  14 1833.80 31.8050   1
   6   3  14 1702.90 51.0498  -2
   6   3  14 1702.90 51.0498   1
   6   3  14 1925.87 102.852  -3
   6   3  14 1925.87 102.852  -2
   6   3  14 1925.87 102.852   1
   7   3  14 2219.75 82.6830  -2
   7   3  14 2219.75 82.6830   1
   8   3  14 344.560 18.1601  -2
   8   3  14 344.560 18.1601   1
   9   3  14 54.0611 21.6355  -3
   9   4  14 54.0611 21.6355  -2
   9   3  14 54.0611 21.6355   1
   9   3  14 32.4433 10.4355  -2
   9   3  14 32.4433 10.4355   1
   9   3  14 27.9996 23.4997  -3
   9   2  14 27.9996 23.4997  -2
   9   3  14 27.9996 23.4997   1
  10   3  14 -18.661 21.1618  -3
  10   4  14 -18.661 21.1618  -2
  10   3  14 -18.661 21.1618   1
  10   3  14 135.847 24.2482  -3
  10   2  14 135.847 24.2482  -2
  10   3  14 135.847 24.2482   1
  10   3  14 73.4492 14.6468  -2
  10   3  14 73.4492 14.6468   1
  11   3  14 -29.772 22.5785  -3
  11   2  14 -29.772 22.5785  -2
  11   3  14 -29.772 22.5785   1
  12   3  14 25.7588 21.4857  -3
  12   2  14 25.7588 21.4857  -2
  12   3  14 25.7588 21.4857   1
   1   4  14 1079.63 18.1164  -3
   1   4  14 1079.63 18.1164   1
   1   4  14 1167.10 29.5617  -3
   1   4  14 1167.10 29.5617  -2
   1   4  14 1167.10 29.5617   1
   3   4  14 562.463 9.85701  -3
   3   4  14 562.463 9.85701   1
   3   4  14 560.338 29.9691  -2
   3   4  14 560.338 29.9691   1
   3   4  14 601.302 16.7591  -3
   3   4  14 601.302 16.7591  -2
   3   4  14 601.302 16.7591   1
   4   4  14 2417.75 57.2316  -3
   4   4  14 2417.75 57.2316  -2
   4   4  14 2417.75 57.2316   1
   4   4  14 2369.23 35.0212  -3
   4   4  14 2369.23 35.0212   1
   4   4  14 2290.05 80.6261  -2
   4   4  14 2290.05 80.6261   1
   5   4  14 230.166 8.71597  -2
   5   4  14 230.166 8.71597   1
   5   4  14 223.304 5.67808  -3
   5   4  14 223.304 5.67808   1
   5   4  14 255.704 19.8295  -3
   5   4  14 255.704 19.8295  -2
   5   4  14 255.704 19.8295   1
   6   4  14 2048.76 33.7614  -3
   6   4  14 2048.76 33.7614   1
   6   4  14 1927.35 50.2333  -2
   6   4  14 1927.35 50.2333   1
   6   4  14 2032.49 108.626  -3
   6   4  14 2032.49 108.626  -2
   6   4  14 2032.49 108.626   1
   7   4  14 70.3759 13.6411  -2
   7   4  14 70.3759 13.6411   1
   7   4  14 46.2580 13.0516  -3
   7   4  14 46.2580 13.0516   1
   8   4  14 86.3177 12.2510  -2
   8   4  14 86.3177 12.2510   1
   9   5  14 63.9768 25.6737  -3
   9   4  14 63.9768 25.6737  -2
   9   4  14 63.9768 25.6737   1
   9   4  14 76.4654 15.9484  -2
   9   4  14 76.4654 15.9484   1
  10   4  14 104.727 15.4007  -2
  10   4  14 104.727 15.4007   1
  11   5  14 267.500 30.8268  -3
  11   4  14 267.500 30.8268  -2
  11   4  14 267.500 30.8268   1
  11   4  14 265.216 29.7919  -3
  11   3  14 265.216 29.7919  -2
  11   4  14 265.216 29.7919   1
  12   5  14 64.4033 25.0473  -3
  12   4  14 64.4033 25.0473  -2
  12   4  14 64.4033 25.0473   1
  12   5  14 61.0385 18.4061  -2
  12   4  14 61.0385 18.4061   1
   0   5  14 -5.2904 5.24269   1
   1   5  14 495.354 10.6941  -3
   1   5  14 495.354 10.6941   1
   1   5  14 518.166 21.7084  -3
   1   5  14 518.166 21.7084  -2
   1   5  14 518.166 21.7084   1
   2   5  14 5646.60 89.8191  -3
   2   5  14 5646.60 89.8191   1
   2   5  14 6059.65 116.533  -3
   2   5  14 6059.65 116.533  -2
   2   5  14 6059.65 116.533   1
   3   5  14 1015.50 21.1452  -3
   3   5  14 1015.50 21.1452  -2
   3   5  14 1015.50 21.1452   1
   3   5  14 966.503 35.6769  -2
   3   5  14 966.503 35.6769   1
   3   5  14 938.005 15.0597  -3
   3   5  14 938.005 15.0597   1
   4   5  14 1147.37 17.9824  -3
   4   5  14 1147.37 17.9824   1
   4   5  14 1212.90 34.9902  -3
   4   5  14 1212.90 34.9902  -2
   4   5  14 1212.90 34.9902   1
   4   5  14 1133.72 34.7067  -2
   4   5  14 1133.72 34.7067   1
   5   5  14 436.784 9.01555  -3
   5   5  14 436.784 9.01555   1
   5   5  14 446.525 14.3297  -2
   5   5  14 446.525 14.3297   1
   6   5  14 855.682 15.6477  -3
   6   5  14 855.682 15.6477   1
   6   5  14 791.875 20.5528  -2
   6   5  14 791.875 20.5528   1
   7   5  14 182.108 16.3008  -2
   7   5  14 182.108 16.3008   1
   7   5  14 139.673 16.4833  -3
   7   5  14 139.673 16.4833   1
   8   5  14 158.894 24.3660  -3
   8   5  14 158.894 24.3660   1
   8   5  14 147.458 15.1825  -2
   8   5  14 147.458 15.1825   1
   9   6  14 205.685 31.3460  -3
   9   5  14 205.685 31.3460  -2
   9   5  14 205.685 31.3460   1
   9   5  14 208.519 20.9309  -2
   9   5  14 208.519 20.9309   1
  10   5  14 263.402 22.0873  -2
  10   5  14 263.402 22.0873   1
  11   6  14 12.3596 27.6137  -3
  11   5  14 12.3596 27.6137  -2
  11   5  14 12.3596 27.6137   1
  12   6  14 224.780 22.5346  -2
  12   5  14 224.780 22.5346   1
   0   6  14 310.184 11.1098  -3
   0   6  14 310.184 11.1098   1
   1   6  14 1057.43 17.9322  -3
   1   6  14 1057.43 17.9322   1
   1   6  14 1151.22 46.8957  -3
   1   6  14 1151.22 46.8957  -2
   1   6  14 1151.22 46.8957   1
   2   6  14 93.7205 5.03506  -3
   2   6  14 93.7205 5.03506   1
   2   6  14 108.871 14.7209  -2
   2   6  14 108.871 14.7209   1
   2   6  14 104.006 9.20125  -3
   2   6  14 104.006 9.20125  -2
   2   6  14 104.006 9.20125   1
   3   6  14 117.890 4.79287  -3
   3   6  14 117.890 4.79287   1
   3   6  14 152.243 11.2554  -3
   3   6  14 152.243 11.2554  -2
   3   6  14 152.243 11.2554   1
   3   6  14 138.119 9.05224  -2
   3   6  14 138.119 9.05224   1
   4   6  14 6.37248 4.12321  -3
   4   6  14 6.37248 4.12321   1
   4   6  14 16.6922 8.06692  -2
   4   6  14 16.6922 8.06692   1
   4   6  14 -1.5613 25.3122  -3
   4   6  14 -1.5613 25.3122  -2
   4   6  14 -1.5613 25.3122   1
   5   6  14 143.139 5.80729  -3
   5   6  14 143.139 5.80729   1
   5   6  14 156.080 9.26978  -2
   5   6  14 156.080 9.26978   1
   6   6  14 132.086 6.20650  -3
   6   6  14 132.086 6.20650   1
   6   6  14 124.851 8.81329  -2
   6   6  14 124.851 8.81329   1
   7   6  14 46.9867 15.4794  -3
   7   6  14 46.9867 15.4794   1
   7   6  14 47.4516 14.3147  -2
   7   6  14 47.4516 14.3147   1
   8   6  14 723.923 32.1796  -2
   8   6  14 723.923 32.1796   1
   8   6  14 707.950 32.5558  -3
   8   6  14 707.950 32.5558   1
   9   6  14 326.236 20.8406  -3
   9   6  14 326.236 20.8406   1
   9   6  14 318.043 19.7063  -2
   9   6  14 318.043 19.7063   1
  10   7  14 25.6882 29.8284  -3
  10   6  14 25.6882 29.8284  -2
  10   6  14 25.6882 29.8284   1
  10   6  14 39.2396 16.0687  -2
  10   6  14 39.2396 16.0687   1
  11   6  14 20.4425 12.8505  -2
  11   6  14 20.4425 12.8505   1
  11   7  14 6.07038 28.4865  -3
  11   6  14 6.07038 28.4865  -2
  11   6  14 6.07038 28.4865   1
  12   7  14 35.8082 20.2071  -2
  12   6  14 35.8082 20.2071   1
   0   7  14 2.88005 5.04849   1
   1   7  14 336.833 27.8798  -2
   1   7  14 336.833 27.8798   1
   1   7  14 400.739 8.84674  -3
   1   7  14 400.739 8.84674   1
   2   7  14 98.5359 13.6734  -3
   2   7  14 98.5359 13.6734  -2
   2   7  14 98.5359 13.6734   1
   2   7  14 78.6696 5.00610  -3
   2   7  14 78.6696 5.00610   1
   2   7  14 81.3462 11.0438  -2
   2   7  14 81.3462 11.0438   1
   3   7  14 1227.42 18.5382  -3
   3   7  14 1227.42 18.5382   1
   3   7  14 1311.26 54.2303  -3
   3   7  14 1311.26 54.2303  -2
   3   7  14 1311.26 54.2303   1
   3   7  14 1172.21 32.0166  -2
   3   7  14 1172.21 32.0166   1
   4   7  14 35.6587 4.62445  -3
   4   7  14 35.6587 4.62445   1
   4   7  14 44.6071 9.15561  -2
   4   7  14 44.6071 9.15561   1
   5   7  14 59.5735 8.14055  -2
   5   7  14 59.5735 8.14055   1
   5   7  14 55.1206 5.34067  -3
   5   7  14 55.1206 5.34067   1
   6   7  14 186.410 8.17564  -3
   6   7  14 186.410 8.17564   1
   6   7  14 122.404 13.1158  -2
   6   7  14 122.404 13.1158   1
   7   7  14 22.3439 15.7100  -3
   7   7  14 22.3439 15.7100   1
   7   7  14 13.8726 11.8960  -2
   7   7  14 13.8726 11.8960   1
   8   7  14 1042.66 43.6525  -3
   8   7  14 1042.66 43.6525   1
   8   7  14 1019.91 42.1800  -2
   8   7  14 1019.91 42.1800   1
   9   7  14 110.328 15.4096  -2
   9   7  14 110.328 15.4096   1
   9   7  14 99.2719 23.9909  -3
   9   7  14 99.2719 23.9909   1
  10   7  14 26.0980 13.7086  -2
  10   7  14 26.0980 13.7086   1
  10   7  14 -3.2676 21.8960  -3
  10   7  14 -3.2676 21.8960   1
  11   8  14 35.4801 30.8546  -3
  11   7  14 35.4801 30.8546  -2
  11   7  14 35.4801 30.8546   1
  12   7  14 110.686 9.61155   1
   0   8  14 149.381 8.43082  -3
   0   8  14 149.381 8.43082   1
   1   8  14 221.806 6.34925  -3
   1   8  14 221.806 6.34925   1
   2   8  14 2847.28 36.7153  -3
   2   8  14 2847.28 36.7153   1
   2   8  14 2788.61 99.2946  -2
   2   8  14 2788.61 99.2946   1
   3   8  14 17.3341 4.86779  -3
   3   8  14 17.3341 4.86779   1
   3   8  14 30.7391 10.3951  -2
   3   8  14 30.7391 10.3951   1
   4   8  14 339.110 7.97466  -3
   4   8  14 339.110 7.97466   1
   4   8  14 337.762 11.9534  -2
   4   8  14 337.762 11.9534   1
   5   8  14 41.3355 5.65917  -3
   5   8  14 41.3355 5.65917   1
   5   8  14 35.1989 7.82246  -2
   5   8  14 35.1989 7.82246   1
   6   8  14 229.199 14.0303  -3
   6   8  14 229.199 14.0303   1
   6   8  14 229.459 28.7989  -2
   6   8  14 229.459 28.7989   1
   7   8  14 1658.91 92.3870  -2
   7   8  14 1658.91 92.3870   1
   7   8  14 1548.38 61.2782  -3
   7   8  14 1548.38 61.2782   1
   8   8  14 213.312 27.7742  -2
   8   8  14 213.312 27.7742   1
   8   8  14 268.400 29.3689  -3
   8   8  14 268.400 29.3689   1
   9   8  14 164.834 26.2573  -3
   9   8  14 164.834 26.2573   1
   9   8  14 155.400 17.1309  -2
   9   8  14 155.400 17.1309   1
  10   8  14 7.47094 25.6944  -2
  10   8  14 7.47094 25.6944   1
  10   8  14 -16.409 23.1971  -3
  10   8  14 -16.409 23.1971   1
  11   8  14 165.856 9.09067   1
  12   8  14 295.560 20.3457   1
   0   9  14 -3.5208 5.91762   1
   1   9  14 46.9434 5.73315  -3
   1   9  14 46.9434 5.73315   1
   2   9  14 896.489 13.4023  -3
   2   9  14 896.489 13.4023   1
   2   9  14 964.569 40.1957  -2
   2   9  14 964.569 40.1957   1
   3   9  14 88.5309 5.24245  -3
   3   9  14 88.5309 5.24245   1
   3   9  14 101.922 15.3271  -2
   3   9  14 101.922 15.3271   1
   4   9  14 221.541 12.0557  -2
   4   9  14 221.541 12.0557   1
   4   9  14 224.319 7.44494  -3
   4   9  14 224.319 7.44494   1
   5   9  14 804.555 14.8638  -3
   5   9  14 804.555 14.8638   1
   5   9  14 783.859 29.9294  -2
   5   9  14 783.859 29.9294   1
   6   9  14 176.333 13.8120  -3
   6   9  14 176.333 13.8120   1
   6   9  14 206.901 29.3242  -2
   6   9  14 206.901 29.3242   1
   7   9  14 770.644 51.5020  -2
   7   9  14 770.644 51.5020   1
   7   9  14 805.375 36.6683  -3
   7   9  14 805.375 36.6683   1
   8   9  14 639.349 45.5308  -2
   8   9  14 639.349 45.5308   1
   8   9  14 656.278 46.0731  -3
   8   9  14 656.278 46.0731   1
   9   9  14 91.3642 25.3812  -3
   9   9  14 91.3642 25.3812   1
   9   9  14 93.1307 26.7346  -2
   9   9  14 93.1307 26.7346   1
  10   9  14 121.401 28.4578  -2
  10   9  14 121.401 28.4578   1
  11   9  14 -2.5697 5.25689   1
  12   9  14 66.6405 10.7882   1
   0  10  14 786.775 20.7195  -3
   0  10  14 786.775 20.7195   1
   1  10  14 452.377 9.73369  -3
   1  10  14 452.377 9.73369   1
   2  10  14 214.717 6.66905  -3
   2  10  14 214.717 6.66905   1
   3  10  14 19.5790 5.02093  -3
   3  10  14 19.5790 5.02093   1
   4  10  14 1239.57 18.8888  -3
   4  10  14 1239.57 18.8888   1
   4  10  14 1230.60 51.8947  -2
   4  10  14 1230.60 51.8947   1
   5  10  14 112.479 9.70256  -3
   5  10  14 112.479 9.70256   1
   6  10  14 368.152 18.3809  -3
   6  10  14 368.152 18.3809   1
   6  10  14 386.087 37.0920  -2
   6  10  14 386.087 37.0920   1
   7  10  14 103.982 26.9919  -2
   7  10  14 103.982 26.9919   1
   7  10  14 118.963 18.8849  -3
   7  10  14 118.963 18.8849   1
   8  10  14 38.3855 27.5633  -2
   8  10  14 38.3855 27.5633   1
   8  10  14 49.3287 25.7188  -3
   8  10  14 49.3287 25.7188   1
   9  10  14 50.7683 25.7452  -3
   9  10  14 50.7683 25.7452   1
   9  10  14 40.9206 25.4853  -2
   9  10  14 40.9206 25.4853   1
  10  10  14 96.9338 8.20802   1
  11  10  14 40.2094 6.38593   1
   0  11  14 -2.0631 5.57843   1
   1  11  14 473.415 10.5245  -3
   1  11  14 473.415 10.5245   1
   2  11  14 96.3643 6.24127  -3
   2  11  14 96.3643 6.24127   1
   3  11  14 52.4632 5.45029  -3
   3  11  14 52.4632 5.45029   1
   4  11  14 20.7949 7.06897  -3
   4  11  14 20.7949 7.06897   1
   4  11  14 32.6796 26.7333  -2
   4  11  14 32.6796 26.7333   1
   5  11  14 1355.75 37.7511  -3
   5  11  14 1355.75 37.7511   1
   6  11  14 100.460 28.7345  -2
   6  11  14 100.460 28.7345   1
   6  11  14 64.8225 18.7306  -3
   6  11  14 64.8225 18.7306   1
   7  11  14 1338.57 79.0811  -3
   7  11  14 1338.57 79.0811   1
   7  11  14 1152.95 70.2033  -2
   7  11  14 1152.95 70.2033   1
   8  11  14 111.432 7.51209   1
   9  11  14 27.8833 6.31777   1
  10  11  14 5.83293 5.68744   1
  11  11  14 10.1185 7.36294   1
   0  12  14 36.1685 13.6056  -3
   0  12  14 36.1685 13.6056   1
   1  12  14 61.3198 7.12124  -3
   1  12  14 61.3198 7.12124   1
   2  12  14 2668.78 41.0803  -3
   2  12  14 2668.78 41.0803   1
   3  12  14 306.638 8.75270  -3
   3  12  14 306.638 8.75270   1
   4  12  14 75.7043 9.04558  -3
   4  12  14 75.7043 9.04558   1
   5  12  14 462.568 18.2718  -3
   5  12  14 462.568 18.2718   1
   6  12  14 377.081 25.8779  -3
   6  12  14 377.081 25.8779   1
   7  12  14 239.949 10.3181   1
   8  12  14 66.3326 6.22930   1
   9  12  14 101.902 6.86720   1
  10  12  14 80.2323 7.80850   1
   0  13  14 3.28298 5.16684   1
   1  13  14 246.640 10.5552  -3
   1  13  14 246.640 10.5552   1
   2  13  14 41.6358 9.90675  -3
   2  13  14 41.6358 9.90675   1
   3  13  14 960.841 22.9939  -3
   3  13  14 960.841 22.9939   1
   4  13  14 423.647 21.3611  -3
   4  13  14 423.647 21.3611   1
   5  13  14 648.954 32.1184  -3
   5  13  14 648.954 32.1184   1
   6  13  14 194.469 32.7834  -3
   6  13  14 194.469 32.7834   1
   7  13  14 24.9156 5.90164   1
   8  13  14 104.607 7.73989   1
   9  13  14 21.5904 5.23861   1
  10  13  14 20.2550 6.51544   1
   0  14  14 43.9869 15.9265  -3
   0  14  14 43.9869 15.9265   1
   1  14  14 298.929 12.1756  -3
   1  14  14 298.929 12.1756   1
   2  14  14 38.0540 12.1162  -3
   2  14  14 38.0540 12.1162   1
   3  14  14 35.2245 14.8314  -3
   3  14  14 35.2245 14.8314   1
   4  14  14 548.373 31.6036  -3
   4  14  14 548.373 31.6036   1
   5  14  14 21.4295 21.0008  -3
   5  14  14 21.4295 21.0008   1
   6  14  14 1747.72 32.6722   1
   7  14  14 -4.3289 5.40848   1
   8  14  14 242.474 10.5755   1
   9  14  14 -2.1288 5.10080   1
  10  14  14 153.713 10.8150   1
   0  15  14 5.83545 6.53793   1
   1  15  14 27.5416 14.5829  -3
   1  15  14 27.5416 14.5829   1
   2  15  14 27.6840 19.2020  -3
   2  15  14 27.6840 19.2020   1
   3  15  14 424.820 45.0551  -3
   3  15  14 424.820 45.0551   1
   4  15  14 114.008 33.9909  -3
   4  15  14 114.008 33.9909   1
   5  15  14 24.0331 4.45399   1
   6  15  14 19.3820 3.60364   1
   7  15  14 11.6096 4.51043   1
   8  15  14 236.661 10.8236   1
   9  15  14 7.68518 5.32889   1
   0  16  14 667.588 37.7481  -3
   0  16  14 667.588 37.7481   1
   1  16  14 1140.32 52.6309  -3
   1  16  14 1140.32 52.6309   1
   2  16  14 105.912 37.8931  -3
   2  16  14 105.912 37.8931   1
   3  16  14 969.101 61.4048  -3
   3  16  14 969.101 61.4048   1
   4  16  14 138.152 6.11716   1
   5  16  14 236.891 8.29335   1
   6  16  14 206.285 8.12413   1
   7  16  14 16.2827 3.74748   1
   8  16  14 18.8675 5.95724   1
   9  16  14 29.7443 6.23765   1
  10  16  14 72.1511 11.2778   1
   0  17  14 3.13514 5.55359   1
   1  17  14 2050.76 117.955  -3
   1  17  14 2050.76 117.955   1
   2  17  14 201.877 32.4484  -3
   2  17  14 201.877 32.4484   1
   3  17  14 26.6311 30.3192  -3
   3  17  14 26.6311 30.3192   1
   4  17  14 18.6946 4.15273   1
   5  17  14 359.811 12.0105   1
   6  17  14 46.6972 5.23063   1
   7  17  14 445.091 11.9118   1
   8  17  14 171.906 10.2386   1
   9  17  14 81.5795 9.81579   1
  10  17  14 -3.6872 8.34365   1
   0  18  14 75.3082 8.22066   1
   1  18  14 559.683 10.9567   1
   2  18  14 62.4396 4.97152   1
   3  18  14 1214.51 20.8809   1
   4  18  14 72.8797 5.34212   1
[truncated: 523,616 more chars]
